# Supplementary material for: Detection of dengue, malaria, and additional causes of acute febrile illness: The need for expanded testing, Bayelsa State, Nigeria
Source: PLoS Negl Trop Dis. 2025 Oct 10;19(10):e0013060. doi: 10.1371/journal.pntd.0013060 (PMC12533896; doi:10.1371/journal.pntd.0013060)
Supplement: S1 Data — Raw dataset in Excel format used for the analysis of dengue and malaria co-infections among febrile patients in Bayelsa State, Nigeria. Sheet 1: Individual level data on infection status, socio-economic and demographical characteristics. (XLSX) [file pntd.0013060.s001.xlsx]

## Sheet: Sheet1
PCV	MP	DENV NS-1	DENV IgG	DENV IgM	DENV RESULTS	LGA	State	Age	13. Sex	14. Marital Status	Others, please specify	15. Type of family	17. Religion	Others, please specify	18. Level of Education	19. Occupation	Others, please specify	Section B: Home and demographics	20. What is your settlement?	21. What is your source of water?	21. What is your source of water?/Well	21. What is your source of water?/Pipe-borne	21. What is your source of water?/Bore-hole	21. What is your source of water?/Others	Others, please specify	22. How many people live in your household ?	23. Do you have pets at home?	If yes please specify specie(s)	How many?	24. Do you use bed nets for sleeping ?	25. Do you have screens/nets on your windows?	26. Do you have rodents or rats or have 1 droppings in your home?	27. Do you live by a dumpsite/ refuse dump?	28. Do you have a construction site near your household?	29. Is your house near a bush?	30. Are there open gutters/ponds near your home?	31. Are there open water containers/ old tyres with water near home?	32. Have you had a mosquito bite in the last 2 months?	Section C: Clinical Information	33. Clinical diagnosis with unknown etiology (AFI)?	Patient`s Symptoms	Fever	Chills	Rigor	Weakness	Easy fatigability	Headache	Any other Pain	if yes, please specify
24	1	0	0	0	0	yenagoa	Bayelsa	25	Female	Married		Monogamy	Christianity		Secondary education	Business/Trading			Urban	Others	0	0	0	1	Satchet water	3	No			Yes	Yes	No	No	No	No	Yes	No	Yes		Yes		Yes	Yes	No	Yes	No	Yes	No
35	1	0	0	0	0	yenagoa	Bayelsa	43	Female	Married		Monogamy	Christianity		Tertiary education	Unemployed			Sub-urban	Bore-hole	0	0	1	0		6	Yes	Poultry	15	No	Yes	No	No	Unknown	Yes	Yes	Yes	Yes		Yes		Yes		Yes			Yes
45	1	0	0	0	0	yenagoa	Bayelsa	43	Female	Widowed		Monogamy	Christianity		Secondary education	Business/Trading			Sub-urban	Bore-hole	0	0	1	0		3	No			Yes	Yes	No	No	Yes	No	Yes	No	Yes		Yes		Yes
31	1	0	0	0	0	yenagoa	Bayelsa	36	Female	Married		Monogamy	Christianity		Secondary education	Business/Trading			Sub-urban	Bore-hole	0	0	1	0		9	No			Yes	Yes	Yes	No	No	Yes	Yes	Yes	Yes		Yes		Yes	Yes	No	Yes	No	Yes	Yes	Body pain
31	1	0	0	0	0	yenagoa	Bayelsa	2	Female	Child	Child	Monogamy	Christianity		No formal schooling	Others	Toddler		Sub-urban	Bore-hole	0	0	1	0		5	Yes	Dog	1	Yes	Yes	Yes	No	No	No	Yes	No	Yes		Yes		Yes			No
35	1	0	0	0	0	yenagoa	Bayelsa	4	Female	Child	A child	Monogamy	Christianity		Elementary/Primary education	Student			Urban	Bore-hole	0	0	1	0		3	No			Yes	Yes	Yes	No	Yes	Yes	Yes	No	Yes		Yes
40	1	0	1	1	1	Southern Ijaw	Bayelsa	52	Female	Married		Monogamy	Christianity		Tertiary education	Others	Retired civil servant		Urban	Others	0	0	0	1	Bore-hole, sachet and bottle water	4	No			No	Yes	Yes	No	No	No	Yes	Yes	Yes		No
39	0	0	0	0	0	yenagoa	Bayelsa	4	Female	Child	Children	Monogamy	Christianity		Elementary/Primary education	Others	Pupil		Sub-urban	Bore-hole	0	0	1	0		9	No			Yes	Yes	Yes	No	No	Yes	Yes	Yes	Yes		Yes		Yes	Yes	No	Yes	No	Yes	No
27	1	0	1	0	1	yenagoa	Bayelsa	38	Female	Child			Christianity		Tertiary education	Others	Teaching		Sub-urban	Bore-hole	0	0	1	0		7	No			No	Yes	Yes	Yes	No	Yes	Yes	Yes	Yes		Yes		Yes					Yes
37	0	0	0	0	0	yenagoa	Bayelsa	62	Female	Widowed		Monogamy	Christianity		Tertiary education	Civil servant			Sub-urban	Bore-hole	0	0	1	0		2	No			Yes	No	Yes	Yes	No	Yes	Yes	Yes	Yes		Yes		No	Yes	No	Yes	No	Yes	Yes	Back pain
45	1	0	0	0	0	yenagoa	Bayelsa	20	Female	Child		Monogamy	Christianity		Secondary education	Student			Sub-urban	Others	0	0	0	1	Satchet water	12	Yes	Dog	4	No	Yes	Yes	Yes	Yes	Yes	No	No	Yes		Yes		Yes	Yes	No	Yes	No	Yes	No
36	1	0	0	0	0	yenagoa	Bayelsa	5	Female	Child	Pupil	Monogamy	Christianity		Elementary/Primary education	Others	Pupil		Sub-urban	Others Bore-hole	0	0	1	1	Bottle water	10	Yes	Dog	4	No	Yes	Yes	No	Yes	Yes	Yes	No	Yes		Yes		Yes	No	No	No	No	No	No
37	0	0	0	0	0	yenagoa	Bayelsa	6	Female	Child	Child	Monogamy	Christianity		Elementary/Primary education	Student			Urban	Bore-hole	0	0	1	0		6	Unknown			No	Yes	Yes	No	Yes	No	Yes	Yes	Yes		Yes
39	1	0	0	0	0	yenagoa	Bayelsa	30	Female	Child		Monogamy	Christianity		Tertiary education	Others	Self Employed		Urban	Bore-hole	0	0	1	0		1	No			No	Yes	Yes	Yes	No	Yes	No	No	Yes		Yes		Yes	Yes	Yes	No	No	No	Yes
39	1	0	0	0	0	yenagoa	Bayelsa	57	Female	Married		Polygamy	Christianity		Tertiary education	Business/Trading			Urban	Bore-hole	0	0	1	0		5	No			No	Yes	Yes	No	No	No	Yes	Yes	Yes		Yes
40	1	0	1	0	1	yenagoa	Bayelsa	42	Female	Married		Monogamy	Christianity		Secondary education	Others	Private school		Urban	Bore-hole	0	0	1	0		3	No			Yes	Yes	Yes	No	Yes	Yes	Yes	Yes	Yes		Yes
35	1	1	0	0	1	yenagoa	Bayelsa	0	Female	Child	Child	Monogamy	Christianity		Elementary/Primary education	Student			Urban	Bore-hole	0	0	1	0		4	No			No	Yes	Yes	Yes	Yes	No	Yes	Yes	Yes		No
35	0	0	0	0	0	yenagoa	Bayelsa	24	Female	Child	Engaged		Christianity		Tertiary education	Business/Trading			Urban	Others	0	0	0	1	Bore-hole and pure water	2	No			No	Yes	No	No	Yes	No	Yes	No	Yes		Yes
11	1	0	0	0	0	yenagoa	Bayelsa	1	Female	Child	Child	Monogamy	Christianity		No formal schooling	Others	Child		Sub-urban	Others	0	0	0	1	Satchet water	6	No			No	Yes	No	No	No	Yes	No	No	Yes		Yes		Yes	Yes	No	Yes	No	Yes	Yes	Stomach pain
31	1	0	0	0	0	yenagoa	Bayelsa	8	Female	Child	Child	Monogamy	Christianity		Elementary/Primary education	Others	Pupil		Sub-urban	Others	0	0	0	1	Satchet water	6	No			No	Yes	Yes	No	Yes	Yes	No	No	Yes		Yes		Yes	Yes	No	No	No	Yes	No
28	1	0	0	0	0	yenagoa	Bayelsa	30	Female	Married		Monogamy	Christianity		No formal schooling	Business/Trading			Sub-urban	Bore-hole	0	0	1	0		5	No			Yes	Yes	Yes	Yes	No	No	No	No	Yes		Yes		Yes	Yes	No	Yes	No	Yes
40	1	0	0	0	0	yenagoa	Bayelsa	33	Female	Single		Monogamy	Christianity		Tertiary education	Civil servant			Sub-urban	Others	0	0	0	1	Bottle water	0	No			No	Yes	Yes	No	No	Yes	No	No	Yes		Yes		Yes	Yes	No	Yes	No	No	No
48	1	1	1	0	1	yenagoa	Bayelsa	9	Female	Child	Child	Monogamy	Christianity		Secondary education	Student			Sub-urban	Others	0	0	0	1	Satchet water	2	No			No	Yes	No	No	No	Yes	No	No	Yes		Yes		Yes	No	No	No	No	No	No
42	0	0	0	0	0	yenagoa	Bayelsa	58	Female	Married		Monogamy	Christianity		Tertiary education	Unemployed			Sub-urban	Bore-hole Well	1	0	1	0		8	No			Yes	Yes	Yes	No	No	Yes	No	No	Yes		Yes		Yes	Yes	No	Yes	No	Yes	Yes	Joint pain
39	0	0	1	0	1	yenagoa	Bayelsa	41	Female	Married		Monogamy	Christianity		Tertiary education	Unemployed			Sub-urban	Others	0	0	0	1	Satchet water	7	No			Yes	Yes	No	No	No	Yes	No	No	Yes		Yes		Yes	Yes	No	No	No	Yes	No
42	1	0	1	0	1	yenagoa	Bayelsa	0	Female	Child									Sub-urban								No			No	Yes	Yes	No	No	Yes	No	No	Yes		Yes		Yes	No	No	No	No	No	No
40	1	0	1	0	1	yenagoa	Bayelsa	56	Female	Married		Monogamy	Christianity		Tertiary education	Civil servant			Sub-urban	Others	0	0	0	1	Satchet water	4	No			No	Yes	Yes	No	No	Yes	Yes	Yes	Yes		Yes		Yes	Yes	No	No	No	No	No
40	1	0	0	0	0	yenagoa	Bayelsa	9	Female	Child	Child		Christianity		Elementary/Primary education	Others	Pupil		Sub-urban	Pipe-borne	0	1	0	0		10	No			No	Yes	No	No	No	Yes	Yes	No	Yes		Yes		Yes	Yes	No	Yes	No	Yes	No
38	0	0	0	0	0	yenagoa	Bayelsa	8	Female	Child		Monogamy	Christianity		Elementary/Primary education	Student			Urban	Bore-hole	0	0	1	0		6	No			No	Yes	Yes	No	No	No	Yes	Yes	Yes		Yes		Yes	Yes	Yes	Yes	No	No	Yes	Back and chest especially when she coughs
39	1	0	0	0	0	yenagoa	Bayelsa	12	Female	Child	Child		Christianity		Secondary education	Student			Sub-urban	Pipe-borne	0	1	0	0		10	No			No	Yes	No	No	No	Yes	Yes	No	Yes		Yes		Yes	Yes	No	Yes	No	Yes	No
20	0	0	0	0	0	yenagoa	Bayelsa	51	Female	Married		Polygamy	Christianity		Tertiary education	Civil servant			Urban	Bore-hole	0	0	1	0		5	Yes	Birds	1	Yes	Yes	Yes	No	Yes	Yes	Yes	Yes	Yes		No
39	1	0	0	0	0	yenagoa	Bayelsa	3	Female	Child	Child		Christianity		Elementary/Primary education	Others	Pupil		Sub-urban	Bore-hole	0	0	1	0		7	No			No	Yes	Yes	No	No	No	Yes	No	Yes		Yes		Yes	Yes
37	0	0	0	0	0	yenagoa	Bayelsa	21	Female	Child		Polygamy	Christianity		Tertiary education	Civil servant			Urban	Bore-hole	0	0	1	0		3	Yes	Dog	9	No	Yes	Yes	No	No	Yes	Yes	Yes	Yes		No
45	1	0	0	0	0	yenagoa	Bayelsa	63	Female	Married		Monogamy	Christianity		Secondary education	Civil servant			Sub-urban	Bore-hole	0	0	1	0		4	No			Yes	Yes	Yes	No	No	Yes	No	No	Yes		Yes		Yes	Yes		Yes		Yes	Yes	General body pain
38	1	0	0	0	0	Southern Ijaw	Bayelsa	39	Female	Married		Monogamy	Christianity		Secondary education	Business/Trading			Urban	Bore-hole	0	0	1	0		8	No			No	Yes	Yes	No	No	No	Yes	Yes	Yes		No
22	1	0	0	0	0	yenagoa	Bayelsa	17	Female	Single			Christianity		Secondary education	Student			Urban	Bore-hole	0	0	1	0		6	No			No	Yes	No	No	No	No	No	No	Yes		Yes		Yes	Yes	No	Yes	No	Yes	No
29	1	0	0	0	0	yenagoa	Bayelsa	8	Female	Child	Child		Christianity		Elementary/Primary education	Student			Sub-urban	Bore-hole	0	0	1	0		6	No			No	Yes	Yes	Yes	No	No	No	Yes	Yes		Yes		Yes	Yes	No	Yes	No	Yes	Yes	Stomach pain
33	1	0	0	0	0	yenagoa	Bayelsa	4	Female	Child		Monogamy	Christianity		Elementary/Primary education	Student			Sub-urban	Bore-hole	0	0	1	0		5	No			Yes	Yes	No	Yes	No	Yes	Yes	Yes	Yes		No
46	1	0	0	0	0	yenagoa	Bayelsa	32	Female	Married		Monogamy	Christianity		Tertiary education	Business/Trading			Sub-urban	Bore-hole	0	0	1	0		4	No			No	Yes	No	No	No	Yes	No	No	Yes
36	1	0	0	1	1	yenagoa	Bayelsa	43	Female	Married		Monogamy	Christianity		Tertiary education	Civil servant			Sub-urban	Bore-hole	0	0	1	0		6	No			Yes	Yes	No	No	No	No	Yes	No	Yes		No
33	1	0	0	0	0	yenagoa	Bayelsa	1	Female	Child	Pediatric	Monogamy	Christianity		Elementary/Primary education	Student			Urban	Bore-hole	0	0	1	0		6	Yes	Dogs	1	Yes	Yes	No	No	No	No	No	No	Yes		No
36	1	0	0	0	0	yenagoa	Bayelsa	44	Female	Married		Monogamy	Christianity		Secondary education	Civil servant			Urban	Bore-hole	0	0	1	0		6	Yes	Dog	1	Yes	Yes	Yes	Yes	No	Yes	Yes	Yes	Yes		No
42	1	0	0	0	0	yenagoa	Bayelsa	36	Female	Married		Monogamy	Christianity		Tertiary education	Business/Trading			Urban	Bore-hole	0	0	1	0		4	No			Yes	Yes	Yes	Yes	No	Yes	Yes	Yes	Yes		No
37	1	0	1	0	1	yenagoa	Bayelsa	60	Female	Single			Christianity		No formal schooling	Civil servant			Sub-urban	Bore-hole	0	0	1	0		2	No			Yes	Yes	Yes	No	Yes	No	Yes	Yes	Yes		Yes		Yes	Yes				Yes
31	1	0	1	0	1	yenagoa	Bayelsa	27	Female	Single		Monogamy	Christianity		Tertiary education	Student			Rural	Bore-hole	0	0	1	0		1	No			No	Yes	Yes	No	Yes	Yes	Yes	Yes	Yes		Yes	Yes	Yes	Yes	No	Yes	No	Yes	No
37	1	1	1	0	1	yenagoa	Bayelsa	47	Female	Widowed			Christianity		Tertiary education	Civil servant			Sub-urban	Bore-hole	0	0	1	0		2	No			No	Yes	No	No	No	No	No	No	Yes		Yes		Yes	Yes	No	No	No	No	Yes	Lower abdominal pain
32	1	0	0	0	0	yenagoa	Bayelsa	22	Female	Single			Christianity		Tertiary education	Student			Sub-urban	Bore-hole	0	0	1	0		4	No			Yes	Yes	No	No	No	No	Yes	Yes	Yes		Yes
31	1	0	0	1	1	yenagoa	Bayelsa	44	Female	Married		Monogamy	Christianity		Tertiary education	Business/Trading			Sub-urban	Bore-hole	0	0	1	0		6	No			Yes	Yes	Yes	No	No	No	Yes	Yes	Yes		Yes		Yes	Yes		Yes		Yes	Yes	Joint pain
41	1	0	0	0	0	yenagoa	Bayelsa	34	Female	Married		Monogamy	Christianity		Tertiary education	Civil servant			Sub-urban	Bore-hole	0	0	1	0		5	No			Yes	Yes	No	No	No	Yes	Yes	Yes	Yes		Yes		Yes	Yes				Yes	Yes	Epigastric pain
42	1	0	0	0	0	yenagoa	Bayelsa	16	Female	Single		Monogamy	Christianity		Secondary education	Student			Urban	Bore-hole	0	0	1	0		4	No			Yes	Yes	Yes	Yes	No	No	Yes	Yes	Yes		No
39	1	0	0	0	0	yenagoa	Bayelsa	38	Female	Single		Monogamy	Christianity		Tertiary education	Civil servant			Urban	Bore-hole	0	0	1	0		2	No			Yes	Yes	Yes	No	No	Yes	Yes	Yes	Yes		No
30	1	0	0	0	0	yenagoa	Bayelsa	37	Female	Married		Monogamy	Christianity		Tertiary education	Civil servant			Urban	Bore-hole	0	0	1	0		3	No			No	No	Yes	No	No	Yes	Yes	Yes	Yes		No
25	1	0	0	0	0	yenagoa	Bayelsa	1	Female	Child	Child	Monogamy	Christianity		No formal schooling	Others	No formal schooling		Urban	Bore-hole	0	0	1	0		3	No			No	No	Yes	No	No	Yes	Yes	Yes	Yes		No
38	1	0	0	0	0	yenagoa	Bayelsa	31	Female	Single		Monogamy	Christianity		Tertiary education	Civil servant			Urban	Bore-hole | Others	0	0	1	1		2	No			Yes	Yes	Yes	No	Yes	Yes	Yes	No	Yes		Yes	Yes	No	No	No	Yes	Yes	Yes	No
20	1	0	0	0	0	yenagoa	Bayelsa	4	Female	Child	Child		Christianity		Elementary/Primary education	Others	Pupil		Sub-urban	Bore-hole	0	0	1	0		5	No			No	Yes	No	No	No	No	Yes	No	Yes		Yes		Yes	No	No	Yes	No	Yes	No
31	0	0	0	0	0	yenagoa	Bayelsa	2	Female	Child	Child		Christianity		Elementary/Primary education	Unemployed			Sub-urban	Bore-hole	0	0	1	0		4	No			Yes	Yes	Yes	No	No	No	Yes	Yes	Yes		Yes		Yes
31	0	0	0	0	0	yenagoa	Bayelsa	5	Female	Child	Child		Christianity		Elementary/Primary education	Others	Pupil		Sub-urban	Bore-hole	0	0	1	0		4	No			Yes	Yes	Yes	No	No	No	Yes	Yes	Yes		Yes		Yes	Yes
31	0	0	0	0	0	yenagoa	Bayelsa	49	Female	Married		Monogamy	Christianity		Tertiary education	Civil servant			Sub-urban	Bore-hole	0	0	1	0		6	No			No	Yes	No	No	No	No	No	No	Yes		Yes					Yes
30	1	0	0	0	0	yenagoa	Bayelsa	59	Female	Married		Polygamy	Christianity		Secondary education	Civil servant			Sub-urban	Bore-hole	0	0	1	0		8	No			Yes	Yes	No	No	No	No	Yes	Yes	Yes		Yes		Yes	Yes	No	No	No	Yes	No
33	0	0	0	0	0	yenagoa	Bayelsa	36	Female	Single			Christianity		Tertiary education	Civil servant			Urban	Bore-hole	0	0	1	0		2	No			Yes	Yes	No	No	Yes	Yes	No	No	Yes		Yes		Yes
42	1	0	0	0	0	yenagoa	Bayelsa	48	Female	Married		Monogamy	Christianity		Secondary education	Business/Trading			Sub-urban	Bore-hole	0	0	1	0		6	No			Yes	Yes	No	No	No	No	No	No	Yes		Yes		Yes	Yes		Yes		Yes
24	1	0	1	0	1	yenagoa	Bayelsa	35	Female	Married		Monogamy	Christianity		Tertiary education	Civil servant			Sub-urban	Bore-hole	0	0	1	0		1	No			No	No	No	Yes	Yes	Yes	Yes	Yes	Yes		Yes		Yes					Yes
40	0	0	0	0	0	Nembe	Bayelsa	27	Female	Married		Monogamy	Christianity		Tertiary education	Unemployed			Urban	Bore-hole	0	0	1	0		4	No			Yes	Yes	No	No	No	Yes	Yes	No	Yes		No
35	0	0	0	0	0	yenagoa	Bayelsa	3	Female	Child	Child		Christianity		Elementary/Primary education	Others	Pupil		Sub-urban	Bore-hole	0	0	1	0		4	No			Yes	Yes	Yes	No	No	No	No	No	Yes		Yes		Yes	Yes	Yes	Yes	No	Yes	No
32	1	0	0	0	0	yenagoa	Bayelsa	9	Female	Child	Child		Christianity		Elementary/Primary education	Student			Sub-urban	Bore-hole	0	0	1	0		3	No			No	Yes	No	Yes	No	No	Yes	Yes	Yes		Yes		Yes	Yes				Yes
32	1	0	1	0	1	Ekeremor	Bayelsa	31	Female	Married		Monogamy	Christianity		Tertiary education	Civil servant			Rural	Bore-hole	0	0	1	0		6	No			No	Yes	Yes	No	Yes	No	Yes	No	Yes		No
35	1	0	1	0	1	yenagoa	Bayelsa	41	Female	Married		Monogamy	Christianity		Tertiary education	Others	Teacher		Sub-urban	Bore-hole	0	0	1	0		3	No			Yes	Yes	No	No	Unknown	Yes	Yes	No	Unknown		Yes							Yes	Yes	Joint pains, Chest pain
33	0	0	0	0	0	yenagoa	Bayelsa	0	Female	Married		Polygamy	Christianity		Secondary education	Civil servant			Sub-urban	Bore-hole	0	0	1	0		11	No			Yes	No	Yes	No	Yes	No	Yes	Yes	Yes		Yes		Yes	Yes	No	No	No	Yes
74	1	0	0	0	0	yenagoa	Bayelsa	33	Female	Married		Monogamy	Christianity		Tertiary education	Business/Trading			Urban	Bore-hole	0	0	1	0		3	No			Yes	Yes	Yes	No	No	No	Yes	No	Yes		Yes		Yes	Yes				Yes	Yes	Body Pain
36	1	0	0	0	0	yenagoa	Bayelsa	11	Female	Child	Child		Christianity		Secondary education	Student			Rural	Bore-hole	0	0	1	0		8	No			No	Yes	No	No	No	Yes	Yes	Yes	Yes		Yes		Yes	Yes				Yes
38	0	0	1	0	1	yenagoa	Bayelsa	74	Female	Married		Monogamy	Christianity		Secondary education	Civil servant			Sub-urban	Bore-hole	0	0	1	0		8	No			No	No	No	No	No	Yes	Yes	Yes	Yes		Yes		Yes
43	1	0	1	0	1	yenagoa	Bayelsa	40	Female	Divorced/separated			Christianity		Secondary education	Civil servant			Sub-urban	Bore-hole	0	0	1	0		4	No			No	Yes	No	No	No	Yes	No	No	Yes		Yes		Yes	Yes				Yes	No
35	0	0	0	0	0	yenagoa	Bayelsa	16	Female	Single			Christianity		Secondary education	Student			Sub-urban	Bore-hole	0	0	1	0		8	No			Yes	Yes	No	Yes	No	Yes	Yes	Yes	Yes		No
34	1	0	0	0	0	yenagoa	Bayelsa	15	Female	Others	Children	Monogamy	Christianity		Secondary education	Student			Urban	Bore-hole	0	0	1	0		9	No			No	Yes	Yes	No	No	Yes	Yes	Yes	Yes		No
20	0	0	1	1	1	yenagoa	Bayelsa	46	Female	Married		Monogamy	Christianity		Tertiary education	Civil servant			Urban	Bore-hole	0	0	1	0		9	No			No	Yes	No	No	No	No	Yes	Yes	Yes		No
37	1	0	0	0	0	yenagoa	Bayelsa	29	Female	Co-habiting		Monogamy	Christianity		Tertiary education	Unemployed			Rural	Others	0	0	0	1	Pure water	3	No			No	No	Yes	Yes	No	No	Yes		Yes
42	1	0	0	0	0	yenagoa	Bayelsa	27	Female	Married		Monogamy	Christianity		Tertiary education	Civil servant			Rural	Pipe-borne	0	1	0	0		6	Yes	Dog	2	Yes	Yes	Unknown	Yes	Yes	No	No	No	Yes
33	1	0	1	0	1	yenagoa	Bayelsa	59	Female	Married		Monogamy	Christianity		No formal schooling	Business/Trading			Urban	Bore-hole	0	0	1	0		2	No			Yes	Yes	No	No	No	Yes	Yes	Yes	Yes		No
40	1	0	0	1	1	Southern Ijaw	Bayelsa	32	Female	Married		Monogamy	Christianity		Secondary education	Business/Trading			Urban	Bore-hole	0	0	1	0		9	No			Yes	No	No	Yes	No	No	No	No	Yes		No
45	0	0	0	0	0	yenagoa	Bayelsa	47	Female	Married		Monogamy	Christianity		Tertiary education	Civil servant			Sub-urban	Bore-hole	0	0	1	0		10	No			No	Yes	No	No	No	No	Yes	Yes	Yes		Yes		Yes	Yes				Yes
35	0	0	1	0	1	yenagoa	Bayelsa	47	Female	Widowed			Christianity		Secondary education	Civil servant			Sub-urban	Bore-hole	0	0	1	0		3	No			No	No	No	No	No	No	No	No	Yes		Yes		Yes	Yes	No	No	No	Yes	Yes	Pains in the ribs
32	1	0	1	0	1	yenagoa	Bayelsa	45	Female	Married		Monogamy	Christianity		Tertiary education	Civil servant			Urban	Bore-hole	0	0	1	0		7	No			No	Yes	No	No	No	Yes	Yes	No	Yes		No
31	0	0	0	0	0	yenagoa	Bayelsa	46	Female	Married		Monogamy	Christianity		Elementary/Primary education	Business/Trading			Sub-urban	Bore-hole	0	0	1	0		7	No			No	Yes	No	No	No	Yes	Yes	Yes	Yes		Yes		Yes	Yes
30	0	0	1	0	1	yenagoa		4	Female	Child	Child		Christianity		Elementary/Primary education	Others	Pupil		Sub-urban	Bore-hole	0	0	1	0		5	No			No	Yes	No	No	No	No	No	No	Yes		Yes		Yes	Yes
29	1	0	0	0	0	Brass	Bayelsa	42	Female	Married		Polygamy	Christianity		Secondary education	Business/Trading			Urban	Bore-hole	0	0	1	0		6	Yes	Cat	1	No	No	No	Yes	No	Yes	Yes	Yes			No
32	0	0	0	0	0	yenagoa	Bayelsa	19	Female	Single		Monogamy	Christianity		Tertiary education	Student			Urban	Pipe-borne | Bore-hole	0	1	1	0		7	No			Yes	No	Yes		No	Yes	Yes	Unknown	Yes		No	Yes	Yes	Yes	No	Yes	Yes	Yes	Yes	Generalized body pain
38	1	0	0	0	0	yenagoa	Bayelsa	32	Female	Single		Monogamy	Christianity		Tertiary education	Student			Urban	Pipe-borne Bore-hole	0	1	1	0		5	No			No	Yes	No	No	No	No	No	No	Yes		No
34	1	0	0	0	0	yenagoa	Bayelsa	25	Female	Single		Monogamy	Christianity		Tertiary education	Others	CORPS MEMBER		Rural	Bore-hole	0	0	1	0		2	No			No	Yes	Yes	No	No	Yes	Yes	Yes	Yes		No
40	0	0	0	0	0	yenagoa	Bayelsa	33	Female	Married		Monogamy	Christianity		Tertiary education	Others	Teacher		Sub-urban	Bore-hole	0	0	1	0		4	No			Yes	Yes	No	No	No	Yes	Yes	Yes	Yes		Yes		Yes	Yes	No	No	No	No	No
49	1	0	0	0	0	yenagoa	Bayelsa	41	Female	Married		Monogamy	Christianity		Tertiary education	Civil servant			Urban	Bore-hole	0	0	1	0		5	Yes	DOG	1	Yes	Yes	Yes	No	No	Yes	Yes	Yes	Yes		No
39	1	0	0	0	0	yenagoa	Bayelsa	47	Female	Married		Monogamy	Christianity		No formal schooling	Civil servant			Sub-urban	Bore-hole	0	0	1	0		7	No			No	Yes	Yes	Yes	Yes	Yes	Yes	Yes	Yes		Yes	Yes	Yes	No	No	Yes	No	Yes	No
26	1	0	0	0	0	yenagoa	Bayelsa	35	Female	Married		Monogamy	Christianity		Tertiary education	Civil servant			Sub-urban	Bore-hole | Others	0	0	1	1		4	No			No	Yes	Yes	Yes	Yes	Yes	No	No	Yes		Yes	Yes	Yes	Yes	No	Yes	No	Yes	No
31	0	0	0	0	0	yenagoa	Bayelsa	6	Female	Child	Child		Christianity		Elementary/Primary education	Others	Pupil		Sub-urban	Bore-hole	0	0	1	0		4	No			Yes	Yes	No	No	No	Yes	No	No	Yes		Yes		Yes	Yes	No	Yes	No	No	No
38	0	1	1	1	1	yenagoa	Bayelsa	59	Female	Married		Monogamy	Christianity		Secondary education	Civil servant			Sub-urban	Bore-hole	0	0	1	0		10	No			No	Yes	No	No	No	Yes	Yes	Yes	Yes		Yes		Yes					Yes
34	0	0	0	0	0	yenagoa	Bayelsa	38	Female	Single		Monogamy	Christianity		Tertiary education	Student			Urban	Bore-hole	0	0	1	0		7	No			Yes	Yes	Yes	No	No	No	Yes	Yes	Yes		No
37	1	0	1	0	1	yenagoa	Bayelsa	49	Female	Married		Monogamy	Christianity		Secondary education	Civil servant			Rural	Bore-hole	0	0	1	0		1	No			No	Yes	Yes	Yes	Yes	Yes	Yes	Yes	Yes		Yes	Yes	Yes	Yes	No	Yes	No	Yes	No
36	1	0	0	0	0	yenagoa	Bayelsa	59	Female	Married		Monogamy	Christianity		Tertiary education	Unemployed			Sub-urban	Bore-hole	0	0	1	0		4	Yes	Dog	1	No	Yes	Yes	Yes	Yes	Yes	Yes	Yes	Yes		Yes	Yes	Yes	No	No	Yes	No	Yes	No
34	1	0	1	1	1	yenagoa	Bayelsa	58	Female	Married		Monogamy	Christianity		No formal schooling	Farming			Sub-urban	Bore-hole | Others	0	0	1	1		6	Yes	Dogs	2	Yes	Yes	Yes	No	No	No	No	No	Yes		Yes	Yes	Yes	No	No	Yes	No	Yes	No
31	0	0	0	0	0	yenagoa	Bayelsa	27	Female	Married		Monogamy	Christianity		Tertiary education	Unemployed			Urban	Bore-hole	0	0	1	0		4	No			Yes	Yes	Yes	Yes	Yes	Yes	Yes	Yes	Yes		No
36	0	0	0	0	0	yenagoa	Bayelsa	13	Female	Single		Monogamy	Christianity		Secondary education	Student			Urban	Bore-hole	0	0	1	0		7	No			No	Yes	Yes	No	No	No	Yes	Yes	Yes		No
40	1	0	0	0	0	yenagoa	Bayelsa	6	Female	Single		Monogamy	Christianity		Elementary/Primary education	Student			Sub-urban	Bore-hole	0	0	1	0		5	No			Yes	Yes	Yes	Yes	Yes	No	Yes	No	Yes		Yes	Yes	Yes	Yes	No	No	No	Yes
33	1	0	1	0	1	yenagoa	Bayelsa	41	Female	Married		Monogamy	Christianity		Tertiary education	Civil servant			Sub-urban	Bore-hole	0	0	1	0		8	Yes	Dog	1	No	Yes	Yes	No	No	No	Yes	No	Yes		Yes	Yes	Yes	No	No	Yes	No	Yes	No
35	0	0	0	0	0	yenagoa	Bayelsa	50	Female	Single			Christianity		Elementary/Primary education	Civil servant			Rural	Bore-hole	0	0	1	0		5	No			No	Yes	Yes	Yes	No	Yes	Yes	Yes	Yes		No
32	1	0	0	0	0	yenagoa	Bayelsa	5	Female	Single		Monogamy	Christianity		Elementary/Primary education	Student			Sub-urban	Bore-hole	0	0	1	0		5	No			No	Yes	Yes	No	No	No	No	No	Yes		Yes	Yes	Yes	No	No	No	No	Yes	Yes	Chest pain
38	1	0	0	0	0	yenagoa	Bayelsa	22	Female	Single		Monogamy	Christianity		Tertiary education	Civil servant			Sub-urban	Bore-hole	0	0	1	0		6	No			Yes	Yes	No	Yes	Yes	Yes	Yes	No	Yes		Yes	Yes	Yes	No	No	Yes	No	Yes	No
32	0	0	0	0	0	yenagoa	Bayelsa	37	Female	Married		Monogamy	Christianity		Tertiary education	Civil servant			Sub-urban	Bore-hole	0	0	1	0		5	No			Yes	Yes	Yes	Yes	Yes	No	Yes	Yes	Yes		Yes		Yes	Yes		Yes
44	0	0	1	0	1	yenagoa	Bayelsa	4	Female	Child	Child		Christianity		Tertiary education	Student			Sub-urban	Bore-hole	0	0	1	0		6	No			Yes	Yes	No	No	No	No	No	No	No		Yes		Yes	Yes
35	1	0	0	0	0	yenagoa	Bayelsa	31	Female	Married		Monogamy	Christianity		Tertiary education	Civil servant			Sub-urban	Bore-hole | Others	0	0	1	1		5	No			Yes	Yes	Yes	Yes	Yes	Yes	No	No	Yes		Yes	Yes	Yes	Yes	No	Yes	No	Yes	Yes	Abdominal pain
40	0	0	0	0	0	yenagoa	Bayelsa	72	Female	Married		Polygamy	Christianity		No formal schooling	Business/Trading			Rural	Bore-hole	0	0	1	0		4	No			No	Yes	No	No	No	Yes	Yes	No	Yes		Yes	Yes	Yes	No	No	Yes	Yes	Yes	No
33	1	0	0	0	0	yenagoa	Bayelsa	23	Female	Single			Christianity		Tertiary education	Others	Employed		Sub-urban	Bore-hole	0	0	1	0		3	No			No	Yes	No	No	No	No	Yes	Yes	Yes		Yes		Yes	Yes	No	Yes	No	Yes	Yes	Chest pain
30	0	0	0	0	0	yenagoa	Bayelsa	22	Female	Single		Monogamy	Christianity		Tertiary education	Student			Urban	Bore-hole | Others	0	0	1	1		5	No			No	Yes	No	No	Yes	Yes	Yes	Yes	Yes		Yes	Yes	Yes	No	No	Yes	Yes	Yes	No
36	0	0	0	0	0	yenagoa	Bayelsa	35	Female	Single		Polygamy	Christianity		Tertiary education	Civil servant			Urban	Bore-hole	0	0	1	0		3	No			No	Yes	No	No	Yes	Yes	No	No	Yes		Yes	Yes	Yes	Yes	No	Yes	Yes	Yes	No
37	0	0	0	0	0	yenagoa	Bayelsa	45	Female	Married		Monogamy	Christianity		Tertiary education	Civil servant			Urban	Bore-hole	0	0	1	0		7	No			No	Yes	No	No	Yes	Yes	Yes	No	Yes		Yes	Yes	Yes	No	No	Yes	Yes	Yes	Yes	Abdominal pain and pain after urinating
37	0	0	1	0	1	yenagoa	Bayelsa	29	Female	Married		Monogamy	Christianity		Tertiary education	Student			Urban	Bore-hole	0	0	1	0		4	No			No	Yes	No	No	Yes	Yes	Yes	Yes	Yes		Yes	Yes	Yes	No	No	Yes	No	Yes	No
34	0	0	0	0	0	yenagoa	Bayelsa	27	Female	Married		Monogamy	Christianity		Tertiary education	Unemployed			Sub-urban	Bore-hole | Others	0	0	1	1		4	No			Yes	Yes	No	No	No	Yes	Yes	No	Yes		Yes	Yes	Yes	No	No	Yes	No	Yes	No
40	0	0	0	0	0	yenagoa	Bayelsa	9	Female	Child		Monogamy	Christianity		Secondary education	Student			Urban	Bore-hole	0	0	1	0		5	No			Yes	Yes	Yes	Yes	Yes	Yes	Yes	No	Yes		Yes	Yes	Yes	Yes	No	Yes	Yes	Yes	No
33	0	0	0	0	0	yenagoa	Bayelsa	19	Female	Single			Christianity		Secondary education	Student			Sub-urban	Bore-hole	0	0	1	0		11	No			No	Yes	Yes	No	No	No	Yes	Yes	Yes		Yes		Yes	Yes	No	Yes	No	Yes	Yes	Chest pain
40	0	0	0	0	0	yenagoa	Bayelsa	26	Female	Single			Christianity		Secondary education	Business/Trading			Sub-urban	Well	1	0	0	0		5	Yes	Fowl	5	No	No	No	No	No	Yes	Yes	Yes	Yes		Yes		Yes			Yes		Yes
32	0	0	1	0	1	yenagoa	Bayelsa	39	Female	Single			Christianity		Secondary education	Civil servant			Sub-urban	Bore-hole	0	0	1	0		3	No			No	Yes	No	No	No	No	Yes	Yes	Yes		Yes		Yes
27	0	0	0	0	0	yenagoa	Bayelsa	38	Female	Married		Monogamy	Christianity		Tertiary education	Civil servant			Sub-urban	Bore-hole	0	0	1	0		2	No			Yes	Yes	No	No	No	No	Yes	Yes	Yes		Yes		Yes	Yes		Yes
37	0	0	0	0	0	yenagoa	Bayelsa	30	Female	Married		Monogamy	Christianity		Secondary education	Business/Trading			Sub-urban	Bore-hole	0	0	1	0		4	No			No	Yes	No	No	No	No	Yes	Yes	Yes		Yes		Yes					Yes
35	1	0	1	0	1	yenagoa	Bayelsa	47	Female	Married		Polygamy	Christianity		Secondary education	Civil servant			Sub-urban	Bore-hole	0	0	1	0		7	No			Yes	Yes	Yes	No	No	Yes	Yes	Yes	Yes		Yes		Yes	Yes		Yes
40	0	0	0	0	0	yenagoa	Bayelsa	38	Female	Married		Monogamy	Christianity		Tertiary education	Civil servant			Sub-urban	Bore-hole	0	0	1	0		4	No			Yes	Yes	No	No	Yes	Yes	No	No	Yes		Yes		Yes
45	1	0	1	0	1	yenagoa	Bayelsa	65	Female	Divorced/separated			Christianity		Tertiary education	Civil servant			Sub-urban	Bore-hole	0	0	1	0		2	No			No	Yes	No	No	No	No	Yes	Yes	Yes		Yes		Yes	Yes				Yes
33	0	0	0	0	0	yenagoa	Bayelsa	52	Female	Married		Monogamy	Christianity		Tertiary education	Business/Trading			Sub-urban	Bore-hole	0	0	1	0		9	No			No	Yes	No	Yes	Yes	Yes	Yes	Yes	Yes		Yes		Yes
37	0	0	0	0	0	yenagoa	Bayelsa	18	Female	Single		Monogamy	Christianity		Secondary education	Student			Sub-urban	Bore-hole	0	0	1	0		4	No			No	Yes	No	No	No	No	Yes	No	Yes		Yes		Yes
35	1	1	0	0	1	yenagoa	Bayelsa	40	Female	Single		Monogamy	Christianity		Tertiary education	Civil servant			Urban	Bore-hole	0	0	1	0		1	No			Yes	Yes	Yes	No	Yes	Yes	Yes	Yes	Yes		No
39	0	0	0	0	0	yenagoa	Bayelsa	18	Female	Single			Christianity		Tertiary education	Student			Sub-urban	Bore-hole	0	0	1	0		9	No			Yes	Yes	Yes	No	No	No	Yes	Yes	Yes		Yes		Yes	Yes		Yes		Yes
37	1	0	0	0	0	yenagoa	Bayelsa	31	Female	Married		Monogamy	Christianity		Secondary education	Unemployed			Urban	Bore-hole	0	0	1	0		5	No			No	Yes	Yes	Yes	No	Yes	Yes	Yes	Yes		No
33	0	0	0	0	0	yenagoa	Bayelsa	7	Female	Child	Child		Christianity		Elementary/Primary education	Student			Sub-urban	Others	0	0	0	1	Rain water	5	No			Yes	Yes	Yes	No	No	Yes	Yes	Yes	Yes		Yes		Yes	Yes	No	Yes	No	Yes	No
37	0	0	0	0	0	yenagoa	Bayelsa	5	Female	Child	Child		Christianity		Elementary/Primary education	Student			Sub-urban	Bore-hole	0	0	1	0		3	No			No	Yes	Yes	Yes	Yes	Yes	Yes	Yes	Yes		Yes		Yes	Yes				Yes
33	1	0	0	0	0	yenagoa	Bayelsa	25	Female	Co-habiting			Christianity		Tertiary education	Others	Corp member		Urban	Others	0	0	0	1	Borehole and sachet water	2	No			No	Yes	No	Yes	No	Yes	Yes	No	Yes		Yes
42	1	0	0	0	0	yenagoa	Bayelsa	40	Female	Married		Monogamy	Christianity		Secondary education	Business/Trading			Urban	Bore-hole	0	0	1	0		3	No			Yes	Yes	Yes	Yes	No	Yes	No	No	Yes		Yes
33	0	0	0	0	0	yenagoa	Bayelsa	34	Female	Married		Monogamy	Christianity		Tertiary education	Civil servant			Sub-urban	Bore-hole	0	0	1	0		4	No			No	Yes	No	Yes	Yes	No	No	No	Yes		Yes		Yes					Yes
50	0	0	0	1	1	yenagoa	Bayelsa	24	Female	Single		Monogamy	Christianity		Tertiary education	Student			Sub-urban	Bore-hole	0	0	1	0		5	No			No	Yes	No	No	Yes	Yes	Yes	Yes	Yes		Yes	Yes	Yes	Yes	No	Yes	Yes	Yes	No
31	0	0	0	0	0	yenagoa	Bayelsa	31	Female	Married		Monogamy	Christianity		Tertiary education	Civil servant			Sub-urban	Bore-hole	0	0	1	0		3	No			No	Yes	No	Yes	Yes	Yes	Yes	Yes	Yes		Yes	Yes	Yes	Yes	No	Yes	Yes	Yes	No
33	0	0	0	0	0	yenagoa	Bayelsa	35	Female	Married		Monogamy	Christianity		Tertiary education	Civil servant			Sub-urban	Bore-hole	0	0	1	0		6	No			Yes	Yes	No	No	Yes	Yes	Yes	No	Yes		Yes	Yes	Yes	No	Yes	Yes	Yes	Yes	No
33	0	0	1	0	1	yenagoa	Bayelsa	25	Female	Married			Christianity		Tertiary education	Business/Trading			Rural	Bore-hole	0	0	1	0		5	No			No	Yes	Yes	No	No	No	Yes	Unknown	Yes
20	0	0	0	0	0	yenagoa	Bayelsa	0	Female	Child			Christianity		Secondary education	Unemployed			Rural	Bore-hole	0	0	1	0		3	No			No	Yes	Yes	No	No	No	Yes	No	Yes		No
40	1	1	0	1	1	yenagoa	Bayelsa	40	Female	Single		Polygamy	Christianity		Secondary education	Civil servant			Sub-urban	Bore-hole | Others	0	0	1	1		3	No			No	Yes	Yes	Yes	Yes	Yes	Yes	No	Yes		Yes	Yes	Yes	Yes	Yes	Yes	Yes	Yes	No
36	0	0	0	0	0	Sagbama	Bayelsa	31	Female	Married		Monogamy	Christianity		Tertiary education	Business/Trading			Sub-urban	Bore-hole Pipe-borne	0	1	1	0		3	No			Yes	Yes	Yes	Yes	No	Yes	Yes	Yes	Yes		Yes		Yes	Yes	No	Yes	Yes	Yes	Yes	Joint pain
43	1	0	0	1	1	yenagoa	Bayelsa	34	Female	Married		Monogamy	Christianity		Tertiary education	Civil servant			Sub-urban	Bore-hole | Others	0	0	1	1		3	No			Yes	Yes	Yes	Yes	No	Yes	Yes	No	Yes		Yes	Yes	Yes	Yes	Yes	Yes	No	Yes	No
32	0	0	0	0	0	yenagoa	Bayelsa	75	Female	Widowed		Polygamy	Christianity		No formal schooling	Others	Retired		Rural	Bore-hole	0	0	1	0		1	No			No	Yes	Unknown	No	No	Yes	No	Yes	Yes		Yes		Yes			Yes
28	0	0	1	1	1	yenagoa	Bayelsa	35	Female	Married		Monogamy	Christianity		Tertiary education	Others	Teacher		Sub-urban	Bore-hole	0	0	1	0		5	No			Yes	Yes	No	No	No	Yes	Yes	No	Unknown		Yes		Yes	Yes	Yes		Yes	Yes
36	0	0	0	0	0	yenagoa	Bayelsa	13	Female	Child	Child		Christianity		Secondary education	Student			Sub-urban	Bore-hole	0	0	1	0		8	No			No	Yes	No	No	No	No	No	No	Yes		Yes		Yes
39	1	0	0	0	0	yenagoa	Bayelsa	25	Female	Single			Christianity		Tertiary education	Civil servant			Rural	Others	0	0	0	1	Bottle water	5	Yes	Dogs	2	No	Yes	Unknown	No	No	No	No	No	Yes
40	0	0	0	0	0	yenagoa	Bayelsa	19	Female	Single			Christianity		Tertiary education	Student			Sub-urban	Bore-hole	0	0	1	0		8	Yes	Poultry	100	Yes	Yes	Yes	Yes	No	Yes	Yes	Yes	Yes		Yes		Yes	Yes		Yes		Yes	Yes	Body pains
31	1	0	0	0	0	yenagoa	Bayelsa	31	Female	Married			Christianity		Professional/technical education	Business/Trading			Urban	Pipe-borne	0	1	0	0		4	No			Yes	Yes	Unknown	No	No	No	No	No	No
41	0	0	1	0	1	yenagoa	Bayelsa	44	Female	Widowed			Christianity		Tertiary education	Civil servant			Sub-urban	Bore-hole	0	0	1	0		10	Yes	Fowl	10	Yes	Yes	Yes	No	No	Yes	No	Yes	Yes		Yes		Yes	Yes
38	0	0	1	0	1	yenagoa	Bayelsa	67	Female	Widowed			Christianity		Elementary/Primary education	Business/Trading			Sub-urban	Bore-hole	0	0	1	0		2	No			No	No	No	No	No	No	No	No	Yes		Yes		Yes					Yes
39	0	0	0	0	0	yenagoa	Bayelsa	42	Female	Married		Monogamy	Christianity		Secondary education	Farming			Rural	Bore-hole	0	0	1	0		7	No			No	Yes	Yes	No	No	No	Yes	Yes	Yes		Yes		Yes					Yes
40	0	0	1	0	1	yenagoa	Bayelsa	33	Female	Single			Christianity		Tertiary education	Business/Trading			Sub-urban	Bore-hole	0	0	1	0		3	No			Yes	Yes	Yes	No	No	Yes	Yes	Yes	Yes		Yes		Yes	Yes	No	Yes	No	Yes	Yes	Stomach pain
30	0	0	0	0	0	yenagoa	Bayelsa	26	Female	Single			Christianity		Tertiary education	Others	Employed		Sub-urban	Bore-hole	0	0	1	0		4	Yes	Dog	1	No	Yes	Yes	No	No	No	Yes	Yes	Yes		Yes		Yes	Yes				Yes
31	0	0	0	0	0	yenagoa	Bayelsa	44	Female	Married		Monogamy	Christianity		Tertiary education	Civil servant			Sub-urban	Bore-hole	0	0	1	0		8	No			Yes	Yes	Yes	No	No	No	Yes	Yes	Yes		Yes		Yes	Yes				Yes
54	1	1	0	1	1	yenagoa	Bayelsa	28	Female	Married		Monogamy	Christianity		Tertiary education	Business/Trading			Sub-urban	Bore-hole	0	0	1	0		2	No			No	Yes	No	No	No	No	No	No	Yes		Yes		Yes	Yes		Yes		Yes
42	1	0	0	0	0	yenagoa	Bayelsa	40	Female	Married		Monogamy	Christianity		Secondary education	Business/Trading			Sub-urban	Others	0	0	0	1	Satchet water	7	No			Yes	Yes	Yes	No	No	No	No	No	Yes		Yes		Yes	Yes
30	1	0	0	0	0	yenagoa	Bayelsa	12	Female	Others	Child		Christianity		Secondary education	Student			Sub-urban	Pipe-borne	0	1	0	0		7	No			No	Yes	No	No	No	No	No	No	Yes		Yes		Yes					Yes
33	0	0	0	1	1	yenagoa	Bayelsa	17	Female	Single		Monogamy	Christianity		Tertiary education	Student			Sub-urban	Bore-hole	0	0	1	0		6	No			No	Yes	Yes	No	No	No	Yes	Yes	Yes		Yes		Yes	Yes		Yes		Yes
32	0	0	0	0	0	yenagoa	Bayelsa	55	Female	Married		Monogamy	Christianity		Secondary education	Business/Trading			Rural	Bore-hole	0	0	1	0		8	No			Yes	Yes	No	No	No	Yes	Yes	Yes	Yes		Yes		Yes	Yes		Yes
48	1	0	0	1	1	yenagoa	Bayelsa	63	Female	Widowed			Christianity		Tertiary education	Civil servant			Sub-urban	Bore-hole	0	0	1	0		2	No			Yes	Yes	Yes	No	No	Yes	Yes	Yes	Yes		Yes		Yes						Yes	Joint pains
30	1	1	0	0	1	yenagoa	Bayelsa	75	Female	Widowed			Christianity		Tertiary education	Civil servant			Sub-urban	Bore-hole	0	0	1	0		3	No			Yes	Yes	No	No	Yes	No	No	No	Yes		Yes		Yes	Yes
49	0	0	1	0	1	yenagoa	Bayelsa	41	Female	Married		Monogamy	Christianity		Tertiary education	Business/Trading			Sub-urban	Bore-hole	0	0	1	0		7	No			Yes	Yes	No	No	No	No	Yes	Yes	Yes		Yes		Yes					Yes
39	0	0	0	0	0	yenagoa	Bayelsa	39	Female	Widowed			Christianity		Secondary education	Civil servant			Sub-urban	Bore-hole	0	0	1	0		6	No			Yes	No	Yes	No	No	No	Yes	Yes	Yes		Yes		Yes	Yes
37	1	0	0	0	0	yenagoa	Bayelsa	33	Female	Single			Christianity		Professional/technical education	Civil servant			Urban	Others	0	0	0	1	Bore hole and Sachet water	1	No			Yes	Yes	No	No	No	Yes	No	No	Yes		Yes
44	1	0	0	0	0	yenagoa	Bayelsa	24	Female	Married		Monogamy	Christianity		Tertiary education	Student			Urban	Others	0	0	0	1	Bore-hole and sachet water	2	No			No	Yes	No	No	Yes	Yes	No	No	Yes		Yes
37	0	0	1	0	1	yenagoa	Bayelsa	1	Female	Child	Child		Christianity		No formal schooling	Others	Child		Sub-urban	Bore-hole	0	0	1	0		6	No			Yes	Yes	Yes	No	No	No	Yes	Yes	Yes		Yes		Yes	Yes		Yes		Yes
42	1	0	0	0	0	yenagoa	Bayelsa	34	Female	Married		Monogamy	Christianity		Secondary education	Unemployed			Sub-urban	Bore-hole	0	0	1	0		9	No			No	Yes	Yes	Yes	Yes	Yes	No	Yes	Yes		Yes		Yes	No	No	Yes	Yes	Yes	Yes	Back and abdominal pain
34	0	0	0	0	0	yenagoa	Bayelsa	29	Female	Married		Monogamy	Christianity		Secondary education	Business/Trading			Urban	Bore-hole	0	0	1	0		2	No			No	Yes	No	Yes	No	Yes	No	No	Yes		No
33	0	0	0	0	0	yenagoa	Bayelsa	44	Female	Married		Monogamy	Christianity		Professional/technical education	Civil servant			Urban	Pipe-borne	0	1	0	0		4	Yes	Dog ,goes	1	Yes	Yes	No	No	No	No	Yes	Yes	Yes		No
32	0	0	1	0	1	Ogbia	Bayelsa	40	Female	Single		Polygamy	Christianity		Secondary education	Civil servant			Rural	Bore-hole	0	0	1	0		3	No			No	No	Yes	No	No	No	No	No	Yes		No
33	0	0	1	0	1	Southern Ijaw	Bayelsa	31	Female	Single		Polygamy	Christianity		Tertiary education	Civil servant			Urban	Pipe-borne	0	1	0	0		9	Yes	Dog	1	No	Yes	No	Yes	No	Yes	Yes	Yes	Yes		No
40	0	0	0	0	0	yenagoa	Bayelsa	7	Female	Child			Christianity		Elementary/Primary education	Student			Sub-urban	Bore-hole	0	0	1	0		7	Yes	Dog	1	Yes	Yes	Yes	No	No	Yes	No	No	Yes		Yes		Yes	No	No	No	No	Yes	No
36	0	0	0	0	0	yenagoa	Bayelsa	9	Female	Child	CHILD	Monogamy	Christianity		Elementary/Primary education	Student			Urban	Bore-hole	0	0	1	0		6	No			No	Yes	Yes	Yes	Yes	Yes	Yes	Yes	Yes		No
34	1	0	0	0	0	yenagoa	Bayelsa	42	Female	Married		Monogamy	Christianity		Secondary education	Business/Trading			Sub-urban	Bore-hole	0	0	1	0		4	No			Yes	Yes	Yes	No	No	Yes	Yes	No	Yes		Yes		Yes	Yes	No	Yes	Yes	Yes	No
34	0	0	1	0	1	yenagoa	Bayelsa	52	Female	Married		Polygamy	Christianity		Secondary education	Business/Trading			Sub-urban	Bore-hole	0	0	1	0		7	No			Yes	Yes	Yes	Yes	Yes	Yes	Yes	Yes	Yes		No
39	0	0	0	0	0	yenagoa	Bayelsa	16	Female	Single		Monogamy	Christianity		Secondary education	Student			Sub-urban	Bore-hole	0	0	1	0		5	No			No	Yes	Yes	Yes	Yes	Yes	Yes	Yes	Yes		No
37	0	0	0	0	0	yenagoa	Bayelsa	32	Female	Married		Monogamy	Christianity		Tertiary education	Civil servant			Urban	Bore-hole	0	0	1	0		6	No			Yes	Yes	Yes	Yes	No	Yes	Yes	Yes	Yes		No
34	0	0	0	0	0	yenagoa	Bayelsa	30	Female	Single		Monogamy	Christianity		Tertiary education	Others	Corps member		Sub-urban	Bore-hole	0	0	1	0		2	Yes	Dog	1	Yes	Yes	Yes	Yes	No	Yes	Yes	Yes	Yes		No
32	0	0	0	0	0	yenagoa	Bayelsa	26	Female	Single		Monogamy	Christianity		Tertiary education	Others	CORPS MEMBER		Sub-urban	Bore-hole	0	0	1	0		2	No			Yes	Yes	Yes	Yes	Yes	Yes	Yes	Yes	Yes		No
38	0	0	0	0	0	yenagoa	Bayelsa	50	Female	Married		Monogamy	Christianity		Tertiary education	Civil servant			Urban	Bore-hole	0	0	1	0		6	No			No	Yes	Yes	Yes	No	Yes	Yes	Yes	Yes		Yes		Yes	Yes	Yes	Yes	Yes	Yes	No
39	0	0	0	0	0	yenagoa	Bayelsa	6	Female	Child	Child	Monogamy	Christianity		Elementary/Primary education	Student			Rural	Bore-hole	0	0	1	0		6	No			Yes	Yes	Yes	Yes	No	Yes	Yes	Yes	Yes		No
39	0	1	1	0	1	yenagoa	Bayelsa	24	Female	Single		Monogamy	Christianity		Tertiary education	Business/Trading			Rural	Bore-hole	0	0	1	0		8	No			Yes	Yes	Yes	Yes	No	Yes	Yes	Yes	Yes		No
39	0	0	0	0	0	yenagoa	Bayelsa	11	Female	Child	Child		Christianity		Secondary education	Student			Urban	Bore-hole	0	0	1	0		5	Yes	Dog	1	Yes	Yes	No	Yes	No	Yes	Yes	No	Yes		Yes		Yes	Yes		Yes	Yes	Yes
37	0	0	0	0	0	yenagoa	Bayelsa	9	Female	Child	Child	Monogamy	Christianity		Elementary/Primary education	Student			Urban	Bore-hole	0	0	1	0		7	Yes	Dog	1	No	Yes	No	Yes	No	Yes	Yes	No	Yes		Yes		Yes					Yes
34	1	0	1	0	1	yenagoa	Bayelsa	49	Female	Single			Christianity		Tertiary education	Business/Trading			Sub-urban	Bore-hole	0	0	1	0		1	No			Yes	Yes	Yes	No	No	No	Yes	No	Yes		Yes		Yes	No	No	No	Yes	Yes	No
37	1	0	1	0	1	yenagoa	Bayelsa	45	Female	Married		Polygamy	Christianity		Professional/technical education	Civil servant			Urban	Bore-hole	0	0	1	0		8	No			No	Yes	No	No	No	Yes	Yes	Yes	Yes		No
35	1	0	0	0	0	yenagoa	Bayelsa	33	Female	Married		Monogamy	Christianity		Secondary education	Business/Trading			Urban	Bore-hole	0	0	1	0		4	No			No	Yes	No	No	No	No	No	No	Yes		No
37	1	0	0	1	1	yenagoa	Bayelsa	47	Female	Married		Monogamy	Christianity		Tertiary education	Civil servant			Sub-urban	Bore-hole	0	0	1	0		6	No			Yes	Yes	Yes	No	Yes	Yes	Yes	Yes	Yes		Yes		Yes			Yes		Yes
36	0	1	1	0	1	Ogbia	Bayelsa	29	Female	Married		Monogamy	Christianity		No formal schooling	Unemployed			Rural	Bore-hole	0	0	1	0		5	No			No	Yes	Unknown	No	Yes	Yes	No	No	Yes
37	1	0	0	0	0	yenagoa	Bayelsa	25	Female	Married		Monogamy	Christianity		Secondary education	Business/Trading			Sub-urban	Bore-hole	0	0	1	0		7	No			No	Yes	No	No	No	Yes	Yes	Yes	Yes		Yes		Yes					Yes
40	0	0	0	0	0	Southern Ijaw	Bayelsa	0	Female	Married		Monogamy	Christianity		No formal schooling	Farming			Urban	Pipe-borne	0	1	0	0		12	No			No	No	No	Yes	No	Yes	Yes	Yes	Yes		No
40	0	0	1	0	1	Ogbia	Bayelsa	45	Female	Married		Monogamy	Christianity		Tertiary education	Business/Trading			Urban	Pipe-borne	0	1	0	0		5	No			Yes	Yes	No	No	No	Yes	No	No	Yes		No
45	0	0	0	0	0	Kolokuma/Opokuma	Bayelsa	69	Female	Married		Polygamy	Christianity		No formal schooling	Farming			Rural	Bore-hole	0	0	1	0		5	No			No	No	Yes	No	No	Yes	No	No	Yes		No
42	0	0	0	0	0	yenagoa	Bayelsa	8	Female	Single		Monogamy	Christianity		Elementary/Primary education	Student			Urban	Pipe-borne Bore-hole	0	1	1	0		5	No			No	No	No	No	No	No	No	No	Yes		No
32	1	0	1	1	1	yenagoa	Bayelsa	27	Female	Married		Monogamy	Christianity		Tertiary education	Business/Trading			Sub-urban	Bore-hole Others	0	0	1	1	Satchet	3	No			No	Yes	No	No	Yes	Yes	Yes	Yes	Yes		Yes		Yes	Yes		Yes		Yes
36	0	0	0	0	0	yenagoa	Bayelsa	40	Female	Married		Monogamy	Christianity		Tertiary education	Civil servant			Urban	Bore-hole	0	0	1	0		6	No			No	Yes	No	No	No	No	No	No	Yes		No
30	1	0	0	0	0	yenagoa	Bayelsa	31	Female	Single		Polygamy	Christianity		Secondary education	Unemployed			Sub-urban	Bore-hole	0	0	1	0		5	No			Yes	Yes	Yes	Yes	No	Yes	Yes	No	Yes		Yes		Yes	Yes
34	1	0	1	0	1	yenagoa	Bayelsa	38	Female	Married		Monogamy	Christianity		Tertiary education	Business/Trading			Urban	Bore-hole	0	0	1	0		4	No			Yes	Yes	No	No	No	No	No	No	Yes
36	1	0	1	0	1	yenagoa	Bayelsa	10	Female	Others	Child	Monogamy	Christianity		Secondary education	Student			Urban	Bore-hole	0	0	1	0		3	No			No	Yes	Yes	Yes	No	Yes	Yes	Yes	Yes		No
31	1	0	0	1	1	yenagoa	Bayelsa	63	Female	Married		Polygamy	Christianity		Tertiary education	Civil servant			Sub-urban	Bore-hole	0	0	1	0		4	No			No	Yes	Yes	No	Yes	Yes	Yes	Yes	Yes		Yes	Yes	Yes	Yes	Yes	Yes	No	Yes	No
40	1	0	0	0	0	yenagoa	Bayelsa	44	Female	Married		Monogamy	Christianity		Tertiary education	Civil servant			Sub-urban	Bore-hole | Others	0	0	1	1		5	No			Yes	Yes	Yes	Yes	No	Yes	Yes	No	Yes		Yes	Yes	Yes	No	No	Yes	No	Yes	No
43	0	0	0	0	0	yenagoa	Bayelsa	30	Female	Single		Monogamy			Tertiary education	Civil servant			Rural	Pipe-borne Bore-hole	0	1	1	0		37	No			No	Yes	Yes	Yes	Yes	Yes	Yes	Yes	Yes		No
37	0	0	0	0	0	yenagoa	Bayelsa	32	Female	Married		Monogamy	Christianity		Secondary education	Business/Trading			Urban	Bore-hole	0	0	1	0		8	No			Yes	Yes	Yes	No	No	Yes	Yes	Yes	Yes		No
27	0	0	0	0	0	yenagoa	Bayelsa	37	Female	Married		Monogamy	Christianity		Tertiary education	Civil servant			Urban	Bore-hole	0	0	1	0		6	No			Yes	Yes	Yes	No	No	No	Yes	Yes	Yes		No
35	1	0	0	0	0	yenagoa	Bayelsa	7	Female	Single		Monogamy	Christianity		Elementary/Primary education	Student			Sub-urban	Bore-hole | Others	0	0	1	1		5	No			No	Yes	Yes	Yes	Yes	No	No	No	Yes		Yes	Yes	Yes	Yes	Yes	Yes	No	Yes	No
41	1	0	0	0	0	yenagoa	Bayelsa	44	Female	Married		Polygamy	Christianity		Tertiary education	Business/Trading			Sub-urban	Bore-hole | Others	0	0	1	1		6	No			No	Yes	Yes	No	No	No	No	Yes	Yes		Yes	Yes	Yes	No	No	Yes	Yes	Yes	No
41	0	0	1	0	1	yenagoa	Bayelsa	48	Female	Married		Monogamy	Christianity		Secondary education	Business/Trading			Rural	Bore-hole	0	0	1	0		3	No			No	Yes	Yes	Yes	No	Yes	Yes	Yes	Yes		No
44	1	0	1	0	1	yenagoa	Bayelsa	40	Female	Married		Monogamy	Christianity		Tertiary education	Civil servant			Urban	Bore-hole	0	0	1	0		6	No			Yes	Yes	Yes	No	No	No	Yes	Yes	Yes		No
37	1	0	0	0	0	yenagoa	Bayelsa	48	Female	Married		Polygamy	Christianity		Tertiary education	Business/Trading			Urban	Bore-hole	0	0	1	0		5	Yes	DOG	1	No	Yes	Yes	No	No	No	Yes	Yes	Yes		No
36	0	0	0	0	0	yenagoa	Bayelsa	4	Female	Single		Monogamy	Christianity		Elementary/Primary education	Student			Sub-urban	Bore-hole	0	0	1	0		5	No			No	Yes	No	Yes	Yes	Yes	Yes	Yes	Yes		Yes	Yes	Yes	Yes	No	Yes	No	No	No
28	1	0	0	0	0	yenagoa	Bayelsa	30	Female	Married		Monogamy	Christianity		Tertiary education	Business/Trading			Rural	Bore-hole	0	0	1	0		1	No			Yes	Yes	Yes	Yes	No	Yes	Yes	Yes	Yes		No
32	1	0	0	0	0	yenagoa	Bayelsa	22	Female	Single		Monogamy	Christianity		Tertiary education	Student			Urban	Bore-hole	0	0	1	0		3	No			No	Yes	Yes	Yes	No	Yes	Yes	No	Yes		No
37	1	0	0	0	0	yenagoa	Bayelsa	48	Female	Married		Polygamy	Christianity		Tertiary education	Business/Trading			Urban	Bore-hole	0	0	1	0		5	Yes	DOG	1	No	Yes	No	No	No	No	Yes	No	Yes		No
36	0	0	0	0	0	yenagoa	Bayelsa	6	Female	Single		Monogamy	Christianity		Elementary/Primary education	Student			Sub-urban	Bore-hole	0	0	1	0		5	No			No	Yes	No	Yes	Yes	Yes	Yes	Yes	Yes		Yes	Yes	Yes	No	No	No	No	No	No
38	1	0	0	0	0	yenagoa	Bayelsa	25	Female	Single		Monogamy	Christianity		Tertiary education	Student			Sub-urban	Bore-hole | Others	0	0	1	1	Sachet water	8	No			No	Yes	No	No	Yes	Yes	Yes	Yes	Yes		Yes	Yes	Yes	Yes	Yes	No	No	Yes	No
38	1	0	0	0	0	yenagoa	Bayelsa	62	Female	Married		Polygamy	Christianity		Tertiary education	Business/Trading			Sub-urban	Bore-hole | Others	0	0	1	1		3	No			No	Yes	No	Yes	No	Yes	Yes	Yes	Yes		Yes	Yes	Yes	No	No	Yes	Yes	Yes	No
35	1	0	0	1	1	yenagoa	Bayelsa	36	Female	Married		Monogamy	Christianity		Tertiary education	Civil servant			Sub-urban	Bore-hole | Others	0	0	1	1		4	No			No	Yes	Yes	Yes	Yes	Yes	Yes	Yes	Yes		Yes	Yes	Yes	Yes	Yes	Yes	No	Yes	No
36	0	1	1	1	1	yenagoa	Bayelsa	45	Female	Married		Monogamy	Christianity		Secondary education	Business/Trading			Sub-urban	Others	0	0	0	1	Satchet water	5	No			No	Yes	Yes	No	No	No	Yes	Yes	Yes		Yes		Yes	Yes
37	0	0	1	0	1	yenagoa	Bayelsa	34	Female	Married		Monogamy	Christianity		Secondary education	Business/Trading			Urban	Bore-hole	0	0	1	0		3	No			No	Yes	No	Yes	No	No	Yes	Unknown	Yes
35	0	0	0	0	0	yenagoa	Bayelsa	13	Female	Others	Child	Monogamy	Christianity		Secondary education	Student			Sub-urban	Bore-hole Others	0	0	1	1	Table water	6	Yes	Dog	2	No	Yes	No	Yes	Yes	Yes	Yes	Yes	Yes		Yes		Yes				Yes	Yes
36	0	0	0	0	0	yenagoa	Bayelsa	27	Female	Single		Monogamy	Christianity		Tertiary education	Civil servant			Sub-urban	Bore-hole | Others	0	0	1	1		2	Yes	Dog	1	Yes	Yes	Yes	Yes	Yes	Yes	No	No	Yes		Yes	Yes	Yes	Yes	Yes	Yes	No	Yes	No
35	0	0	0	0	0	yenagoa	Bayelsa	22	Female	Married		Monogamy	Christianity		Secondary education	Business/Trading			Sub-urban	Bore-hole | Others	0	0	1	1		3	No			Yes	No	Yes	No	Yes	Yes	Yes	Yes	Yes		Yes	Yes	Yes	Yes	Yes	Yes	Yes	Yes	No
40	0	0	0	0	0	yenagoa	Bayelsa	11	Female	Single		Monogamy	Christianity		Elementary/Primary education	Student			Sub-urban	Bore-hole | Others	0	0	1	1		5	No			No	Yes	Yes	No	No	No	Yes	Yes	Yes		Yes	Yes	Yes	Yes	Yes	No	No	Yes	No
41	0	0	0	0	0	yenagoa	Bayelsa	43	Female	Married		Monogamy	Christianity		Secondary education	Business/Trading			Sub-urban	Bore-hole | Others	0	0	1	1		4	Yes	Dog	1	Yes	Yes	Yes	No	Yes	No	No	No	Yes		Yes	Yes	Yes	Yes	Yes	Yes	Yes	Yes	No
34	0	0	0	0	0	yenagoa	Bayelsa	7	Female	Single		Monogamy	Christianity		Elementary/Primary education	Student			Sub-urban	Bore-hole | Others	0	0	1	1		5	No			Yes	Yes	Yes	No	Yes	No	Yes	No	Yes		Yes	Yes	Yes	Yes	Yes	Yes	Yes	Yes	Yes	Generalized body pain
26	0	0	0	0	0	yenagoa	Bayelsa	2	Female	Single		Monogamy	Christianity		No formal schooling	Others			Sub-urban	Bore-hole | Others	0	0	1	1		6	No			Yes	Yes	Yes	Yes	No	Yes	Yes	No	Yes		Yes	Yes	Yes	No	No	Yes	No	No	No
39	0	1	0	0	1	yenagoa	Bayelsa	19	Female	Single		Polygamy	Christianity		Tertiary education	Student			Sub-urban	Bore-hole | Others	0	0	1	1		7	No			Yes	Yes	Yes	No	No	Yes	No	No	Yes		Yes	Yes	Yes	Yes	Yes	Yes	Yes	No	Yes	Upper Abdominal pain
35	0	0	0	0	0	yenagoa	Bayelsa	29	Female	Single		Monogamy	Christianity		Tertiary education	Business/Trading			Sub-urban	Bore-hole | Others	0	0	1	1		2	No			Yes	Yes	Yes	Yes	No	Yes	Yes	Yes	Yes		Yes	Yes	Yes	Yes	Yes	Yes	No	Yes	No
45	0	0	1	0	1	yenagoa	Bayelsa	30	Female	Single			Christianity		Elementary/Primary education	Student			Rural	Pipe-borne	0	1	0	0		6	No			No	No	Unknown	No	No	No	No	No	Yes
22	0	0	0	0	0	yenagoa	Bayelsa	42	Female	Married		Monogamy	Christianity		Professional/technical education	Business/Trading			Sub-urban	Pipe-borne	0	1	0	0		6	No			No	Yes	Unknown	No	No	No	No	No	Yes
27	0	0	0	0	0	yenagoa	Bayelsa	45	Female	Single		Monogamy	Christianity			Civil servant			Sub-urban	Pipe-borne	0	1	0	0		3	No			No	Yes	Yes	No	Yes	Yes	Yes	No	Yes
44	0	0	0	0	0	yenagoa	Bayelsa	12	Female	Single			Christianity		Secondary education	Student			Sub-urban	Pipe-borne	0	1	0	0		6	No			No	Yes	Unknown	No	No	No	No	No	Yes
31	0	0	0	0	0	yenagoa	Bayelsa	33	Female				Christianity		Secondary education	Student			Rural	Pipe-borne Bore-hole	0	1	1	0		7	Yes	Dogs	3	No	Yes	Yes	No	No	No	No	Yes	Yes
40	0	0	0	0	0	yenagoa	Bayelsa	22	Female	Single					Tertiary education	Student			Sub-urban	Bore-hole	0	0	1	0		5	No			No	Yes	Yes	No	No	No	No	No	Yes		Yes		Yes	Yes		Yes
45	0	0	0	1	1	yenagoa	Bayelsa	36	Female	Married		Monogamy	Christianity		Tertiary education	Business/Trading			Sub-urban	Others	0	0	0	1	Satchet water	6	No			No	Yes	Yes	No	No	No	Yes	Yes	Yes		Yes		Yes	Yes				Yes
50	0	0	0	0	0	yenagoa	Bayelsa	42	Female	Married		Monogamy	Christianity		Tertiary education	Business/Trading			Sub-urban	Bore-hole	0	0	1	0		5	No			Yes	Yes	Yes	No	No	No	Yes	Yes	Yes		Yes		Yes	Yes
40	0	0	1	0	1	yenagoa	Bayelsa	16	Female	Single			Christianity		Secondary education	Student			Sub-urban	Bore-hole	0	0	1	0		10	No			No	Yes	Yes	Yes	No	No	Yes	Yes	Yes		Yes		Yes	Yes		Yes		Yes
30	0	0	0	0	0	yenagoa	Bayelsa	5	Female	Others	Child		Christianity		Elementary/Primary education	Others	Pupil		Sub-urban	Bore-hole	0	0	1	0		5	No			No	Yes	No	Yes	No	Yes	No	No	Yes		Yes		Yes	Yes				Yes
35	0	1	0	0	1	yenagoa	Bayelsa	48	Female	Widowed			Christianity		Secondary education	Civil servant			Sub-urban	Well	1	0	0	0		9	No			No	Yes	Yes	Yes	No	No	Yes	Yes	Yes		Yes		Yes	Yes					Yes	Joint pain
26	0	1	1	0	1	yenagoa	Bayelsa	37	Female	Married		Monogamy	Christianity		Tertiary education	Business/Trading			Sub-urban	Others	0	0	0	1	Satchet water	4	No			No	Yes	Yes	No	No	No	Yes	Yes	Yes		Yes		Yes			Yes
36	0	0	0	0	0	yenagoa	Bayelsa	8	Female	Others	Child		Christianity		Elementary/Primary education	Student			Sub-urban	Bore-hole	0	0	1	0		6	No			No	Yes	No	No	No	Yes	Yes	Yes	Yes		Yes		Yes	Yes		Yes
38	0	1	1	0	1	yenagoa	Bayelsa	46	Female	Married		Monogamy	Christianity		Tertiary education	Civil servant			Urban	Others	0	0	0	1	Bore-hole, Sachet and bottle water	8	Yes	Dogs and Birds		No	Yes	Yes	Yes	No	Yes	Yes	No	Yes		Yes
34	0	0	1	0	1	yenagoa	Bayelsa	48	Female	Married		Monogamy	Christianity		Tertiary education	Civil servant			Urban	Bore-hole	0	0	1	0		5	No			No	Yes	Yes	No	No	No	Yes	No	Yes		Yes
35	0	0	0	0	0	yenagoa	Bayelsa	32	Female	Single			Christianity		Tertiary education	Student			Urban	Bore-hole	0	0	1	0		2	No			No	Yes	Yes	No	No	No	No	Yes	Yes		Yes
40	0	0	1	0	1	yenagoa	Bayelsa	51	Female	Married		Monogamy	Christianity		Tertiary education	Business/Trading			Sub-urban	Bore-hole	0	0	1	0		5	No			Yes	Yes	Yes	No	No	Yes	No	No	Yes		Yes		No	No	No	No	Yes	Yes	Yes	General body pains
35	0	0	0	0	0	yenagoa	Bayelsa	42	Female	Married		Monogamy	Christianity		Tertiary education	Civil servant			Urban	Bore-hole	0	0	1	0		4	No			No	Yes	Yes	No	No	Yes	Yes	Yes	Yes		Yes		Yes	Yes	Yes	Yes	Yes	Yes	No
36	0	0	0	0	0	yenagoa	Bayelsa	20	Female	Single		Monogamy	Christianity		Tertiary education	Student			Urban	Bore-hole	0	0	1	0		8	No			No	Yes	Yes	Yes	No	Yes	Yes	Yes	Yes		No
50	0	0	0	0	0	yenagoa	Bayelsa	35	Female	Co-habiting		Monogamy	Christianity		Tertiary education	Civil servant			Urban	Bore-hole	0	0	1	0		2	Yes	DOG	1	Yes	Yes	Yes	Yes	No	No	Yes	Yes	Yes		No
41	0	0	0	0	0	Kolokuma/Opokuma	Bayelsa	11	Female	Single		Monogamy	Christianity		Secondary education	Student			Urban	Bore-hole	0	0	1	0						No	Yes	No	No	No	No	No		Yes		No
34	0	0	0	0	0	Ekeremor	Bayelsa	34	Female	Married		Monogamy	Christianity		Tertiary education	Civil servant			Urban	Bore-hole	0	0	1	0		6	No			Yes	Yes	No	No	No	No	No	No	Yes		No
38	0	0	0	0	0	yenagoa	Bayelsa	49	Female	Divorced/separated			Christianity		Secondary education	Civil servant			Sub-urban	Well Bore-hole	1	0	1	0		3	No			Yes	Yes	Yes	Yes	No	No	Yes	Yes	Yes		Yes		Yes	Yes
36	0	0	1	0	1	yenagoa	Bayelsa	41	Female	Married		Monogamy	Christianity		Tertiary education	Business/Trading			Sub-urban	Bore-hole	0	0	1	0		10	Yes	Fowl	5	Yes	Yes	Yes	No	Yes	Yes	No	Yes	Yes		Yes		Yes	Yes				Yes
40	0	0	0	0	0	yenagoa	Bayelsa	37	Female	Single			Christianity		Tertiary education	Business/Trading			Sub-urban	Bore-hole	0	0	1	0		2	No			Yes	Yes	Yes	No	No	No	Yes	Yes	Yes		Yes		Yes	Yes				Yes	Yes	Back pain
31	0	0	0	0	0	yenagoa	Bayelsa	10	Female	Others	Child		Christianity		Elementary/Primary education	Student			Sub-urban	Bore-hole	0	0	1	0		4	No			No	Yes	No	No	Yes	Yes	Yes	Yes	Yes		Yes		Yes
35	0	0	0	0	0	yenagoa	Bayelsa	3	Female	Others	Child		Christianity		No formal schooling	Student			Sub-urban	Pipe-borne	0	1	0	0		9	No			Yes	Yes	Yes	No	No	Yes	Yes	Yes	Yes		Yes		Yes	Yes				Yes
50	0	1	0	1	1	yenagoa	Bayelsa	35	Female	Married		Monogamy	Christianity		Secondary education	Business/Trading			Sub-urban	Bore-hole	0	0	1	0		7	No			No	Yes	No	No	No	Yes	Yes	Yes	Yes		Yes		Yes	Yes		Yes		Yes
37	0	1	0	1	1	yenagoa	Bayelsa	27	Female	Single			Christianity		Tertiary education	Student			Sub-urban	Bore-hole	0	0	1	0		2	No			No	Yes	No	No	No	Yes	No	No	Yes		Yes		Yes			Yes
31	0	1	1	1	1	yenagoa	Bayelsa	36	Female	Married		Monogamy	Christianity		Secondary education	Business/Trading			Sub-urban	Bore-hole	0	0	1	0		4	No			No	Yes	Yes	Yes	Yes	Yes	Yes	Yes	Yes		Yes			Yes		Yes		Yes
40	0	0	0	0	0	yenagoa	Bayelsa	54	Female	Married		Monogamy	Christianity		Tertiary education	Civil servant			Sub-urban	Bore-hole	0	0	1	0		2	No			Yes	Yes	No	No	No	Yes	Yes	No	Yes		Yes		Yes
38	0	0	0	0	0	yenagoa	Bayelsa	8	Female	Single		Monogamy	Christianity		Elementary/Primary education	Student			Urban	Bore-hole	0	0	1	0		5	No			No	Yes	No	No	No	No	Yes	No	Yes		No
33	0	0	0	0	0	yenagoa	Bayelsa	35	Female	Married		Monogamy	Christianity		Tertiary education	Unemployed			Urban	Bore-hole	0	0	1	0		3	No			Yes	Yes	No	No	No	No	No	No	Yes		No
39	0	0	0	0	0	yenagoa	Bayelsa	34	Female	Married		Monogamy	Christianity		Professional/technical education	Business/Trading			Urban	Bore-hole	0	0	1	0		3	No			Yes	Yes	Unknown	No	No	No	Yes	No	Yes		No
39	0	0	1	0	1	yenagoa	Bayelsa	64	Female	Married		Polygamy	Christianity		No formal schooling	Business/Trading			Rural	Bore-hole | Others	0	0	1	1		8	No			No	Yes	Yes	No	Yes	Yes	Yes	Yes	Yes		Yes	Yes	Yes	Yes	Yes	Yes	No	Yes	No
43	0	0	1	0	1	yenagoa	Bayelsa	21	Female	Single		Polygamy	Christianity		Tertiary education	Student			Sub-urban	Bore-hole	0	0	1	0		8	No			No	Yes	Yes	Yes	No	No	No	No	Yes		Yes	Yes	Yes	Yes	Yes	Yes	Yes	Yes	No
39	0	0	0	0	0	yenagoa	Bayelsa	1	Female	Single		Monogamy	Christianity		No formal schooling	Unemployed			Sub-urban	Bore-hole | Others	0	0	1	1		3	No			No	Yes	Yes	Yes	Yes	Yes	Yes	No	Yes		Yes	Yes	Yes	No	No	Yes	No	No	No
34	0	0	0	1	1	yenagoa	Bayelsa	9	Female	Others	Child	Monogamy	Christianity		Elementary/Primary education	Student			Urban	Bore-hole	0	0	1	0		4	No			No	Yes	Yes	No	No	Yes	Yes	Yes	Yes		No
38	0	0	0	0	0	yenagoa	Bayelsa	35	Female	Others	Engaged	Monogamy	Christianity		Tertiary education	Civil servant			Urban	Bore-hole Others	0	0	1	1	Sachet and bottle water	3	No			No	Yes	No	No	Yes	Yes	Yes	No	Yes		Yes
40	0	0	1	0	1	yenagoa	Bayelsa	54	Female	Married		Monogamy	Christianity		Secondary education	Business/Trading			Urban	Bore-hole	0	0	1	0		9	No			No	Yes	Unknown	No	No	No	No	No	Yes		Yes
38	0	0	0	0	0	yenagoa	Bayelsa	69	Female	Widowed		Monogamy	Christianity		No formal schooling	Farming			Rural	Others	0	0	0	1	Pipeborne and river water	10	No			No	Yes	Yes	Yes	Yes	Yes	No	No	Yes		Yes
47	0	0	0	1	1	yenagoa	Bayelsa	33	Female	Married		Monogamy	Christianity		Secondary education	Civil servant			Urban	Bore-hole	0	0	1	0		5	No			No	Yes	Yes	No	No	No	Yes	Unknown	Yes		Yes
35	0	0	0	0	0	yenagoa	Bayelsa	23	Female	Single		Polygamy	Christianity		Tertiary education	Student			Sub-urban	Bore-hole | Others	0	0	1	1	Sachet water	5	No			No	Yes	Yes	No	Yes	Yes	Yes	Yes	Yes		Yes	Yes	Yes	Yes	Yes	Yes	Yes	Yes	Yes	Pain behind the ribs and lower abdominal pain
36	0	1	1	1	1	yenagoa	Bayelsa	64	Female	Married		Polygamy	Christianity		No formal schooling	Business/Trading			Sub-urban	Bore-hole | Others	0	0	1	1		5	No			No	Yes	Yes	Yes	Yes	Yes	Yes	No	Yes		Yes	Yes	Yes	Yes	Yes	Yes	No	No	No
42		0	0	1	1	yenagoa	Bayelsa	28	Female	Married		Monogamy	Christianity		Tertiary education	Civil servant			Sub-urban	Bore-hole | Others	0	0	1	1	Sachet water	4	No			Yes	Yes	No	Yes	Yes	Yes	Yes	Yes	Yes		Yes	Yes	Yes	Yes	Yes	Yes	Yes	Yes	No
50	0	0	1	0	1	yenagoa	Bayelsa	36	Male	Married		Monogamy	Christianity		Tertiary education	Civil servant			Sub-urban	Bore-hole	0	0	1	0		5	No			Yes	Yes	Yes	No	No	No	Yes	No	Unknown		Yes
46	0	0	0	0	0	yenagoa	Bayelsa	21	Male	Child	Pupil	Monogamy	Christianity		Elementary/Primary education	Others	Pupil		Sub-urban	Bore-hole	0	0	1	0		9	No			Yes	Yes	Yes	No	No	Yes	No	No	Yes		Yes		Yes	Yes	No	Yes	No	Yes	No
37	0	0	0	0	0	yenagoa	Bayelsa	1	Male	Child	Child	Polygamy	Christianity		No formal schooling	Others			Urban	Bore-hole	0	0	1	0		7	No			Yes	Yes	Yes	No	Yes	No	No	Unknown	Yes		No
39	0	0	0	0	0	yenagoa	Bayelsa	10	Male	Single		Monogamy	Christianity		Elementary/Primary education	Student			Sub-urban	Bore-hole	0	0	1	0		6	No			No	No	Yes	Yes	No	Yes	Yes	Yes	Yes		Yes		Yes
37	0	0	0	0	0	yenagoa	Bayelsa	52	Male	Married		Monogamy	Christianity		Tertiary education	Civil servant			Sub-urban	Others	0	0	0	1	Satchet water	3	No			No	Yes	Yes	Yes	No	Yes	No	No	Yes		Yes		Yes	Yes	No	No	No	Yes	Yes	Joint pain
33	0	0	0	0	0	yenagoa	Bayelsa	10	Male	Child		Monogamy	Christianity		Elementary/Primary education	Student			Urban	Bore-hole	0	0	1	0		6	No			No	No	Yes	No	No	No	Yes	Yes	Yes		Yes		Yes	No	Yes	Yes	Yes	Yes	Yes	Chest pain when she is coughing
35	0	0	1	0	1	yenagoa	Bayelsa	2	Male	Child	Child	Monogamy	Christianity		Secondary education	Civil servant			Sub-urban	Bore-hole	0	0	1	0		7	No			No	Yes	Yes	Yes	Yes	Yes	Yes	Yes	Yes		No
40	0	0	0	0	0	yenagoa	Bayelsa	9	Male	Child	Child	Monogamy	Christianity		Elementary/Primary education	Student			Urban	Bore-hole	0	0	1	0		5	No			No	Yes	Yes	Yes	Yes	Yes	Yes	Yes	Yes		No
38	0	0	0	0	0	yenagoa	Bayelsa	37	Male	Married		Monogamy	Christianity		Tertiary education	Civil servant			Urban	Bore-hole	0	0	1	0		2	No			Yes	Yes	Yes	No	No	Yes	Yes	Yes	Yes		No
40	0	0	0	0	0	yenagoa	Bayelsa	16	Male	Child			Christianity		Secondary education	Student			Urban	Others	0	0	0	1	Borehole and sachet water	10	No			No	No	Yes	No	Yes	Yes	No	No	Yes		Yes
45	0	0	1	0	1	yenagoa	Bayelsa	38	Male	Married		Monogamy	Christianity		Secondary education	Unemployed			Sub-urban	Bore-hole	0	0	1	0		4	No			No	Yes	Yes	No	No	Yes	Yes	No	Yes		Yes		Yes	No	No	No	No	Yes	No
35	0	0	0	0	0	yenagoa	Bayelsa	8	Male	Child		Monogamy	Christianity		Elementary/Primary education	Others	Pupil		Sub-urban	Others	0	0	0	1	Satchet water	6	No			Yes	Yes	Yes	Yes	No	Yes	No	No	Yes		Yes		Yes	No	No	No	No	Yes	No
34	0	0	1	0	1	yenagoa	Bayelsa	40	Male	Single		Monogamy	Christianity		Tertiary education	Business/Trading			Sub-urban	Others	0	0	0	1	Satchet water	1	No			No	Yes	No	No	No	No	No	No	Yes		Yes		Yes	Yes	No	No	No	No	No
30	0	0	1	0	1	yenagoa	Bayelsa	45	Male	Married		Monogamy	Christianity		Professional/technical education	Business/Trading			Sub-urban	Bore-hole	0	0	1	0		5	Yes	Goat, ducklings	12	Yes	Yes	Yes	No	No	No	Yes	No	Yes		Yes		Yes	Yes	No	Yes	No	No	No
45	0	0	0	0	0	yenagoa	Bayelsa	53	Male	Married		Polygamy	Christianity		Tertiary education	Civil servant			Sub-urban	Bore-hole	0	0	1	0		7	Yes	Dog, cat, fowl	9	No	Yes	No	No	No	No	Yes	No	Yes		Yes		Yes	No	No	No	No	No	No
36	0	0	0	0	0	yenagoa	Bayelsa	4	Male	Child	Child		Christianity		Elementary/Primary education	Others	Pupil		Sub-urban	Bore-hole	0	0	1	0		4	No			Yes	Yes	Yes	Yes	No	No	Yes	Yes	Yes		Yes		Yes
39	0	0	0	0	0	yenagoa	Bayelsa	7	Male	Child	Pupil		Christianity		Elementary/Primary education	Others	Pupil		Sub-urban	Bore-hole	0	0	1	0		4	No			Yes	Yes	Yes	No	No	No	Yes	Yes	Yes		Yes		Yes
47	0	0	0	0	0	yenagoa	Bayelsa	33	Male	Single		Monogamy	Christianity		Tertiary education	Civil servant			Urban	Bore-hole	0	0	1	0		1	No			No	Yes	No	No	No	No	Yes	Yes	Yes		No
42	0	0	0	0	0	yenagoa	Bayelsa	47	Male	Married		Monogamy	Christianity		Tertiary education	Civil servant			Urban	Bore-hole	0	0	1	0		7	Yes	Dogs	2	No	Yes	Yes	Yes	No	Yes	Yes	Yes	Yes		Yes		Yes	Yes	No	Yes	Yes	Yes	No
38	0	0	0	0	0	yenagoa	Bayelsa	53	Male	Married		Polygamy	Christianity		Tertiary education	Civil servant			Sub-urban	Bore-hole	0	0	1	0		10	No			Yes	Yes	Yes	No	No	Yes	Yes	Yes	Yes		Yes		Yes	Yes		Yes	Yes	Yes
38	0	0	0	0	0	yenagoa	Bayelsa	6	Male	Child	Child	Monogamy	Christianity		Elementary/Primary education	Others	Pupil		Sub-urban	Bore-hole	0	0	1	0		7	No			No	Yes	No	No	No	Yes	Yes	No	Yes		Yes					Yes	Yes	Yes
34	0	0	0	0	0	yenagoa	Bayelsa	7	Male	Child	Child		Christianity		Elementary/Primary education	Others	Pupil		Sub-urban	Bore-hole Others	0	0	1	1	Sachet water	5	No			Yes	Yes	Yes	Yes	No	Yes	Yes	Yes	Yes		Yes		Yes					Yes
42	0	0	0	0	0	yenagoa	Bayelsa	11	Male	Child	Child	Monogamy	Christianity		Elementary/Primary education	Others	Pupil		Sub-urban	Bore-hole	0	0	1	0		6	No			No	Yes	Yes	No	No	Yes	Yes	Yes	Yes		Yes		Yes	Yes		Yes
32	0	0	0	0	0	yenagoa	Bayelsa	9	Male	Child	Child		Christianity		Elementary/Primary education	Student			Sub-urban	Bore-hole	0	0	1	0		8	No			Yes	Yes	Yes	No	No	Yes	Yes	No	Yes		Yes		Yes	Yes	No	Yes	No	Yes	No
36	0	0	0	0	0	yenagoa	Bayelsa	6	Male	Child	Child		Christianity		Elementary/Primary education	Others	Pupil		Sub-urban	Bore-hole	0	0	1	0		5	No			Yes	Yes	No	No	No	No	Yes	No	Yes		Yes		Yes	Yes	No	Yes	No	No	No
43	0	0	0	0	0	yenagoa	Bayelsa	13	Male	Child	Child		Christianity		Secondary education	Student			Sub-urban	Bore-hole	0	0	1	0		11	Yes	Dog, cat	2	No	Yes	No	No	No	Yes	No	Yes	Yes		Yes		Yes	Yes		Yes		Yes
42	0	0	1	0	1	yenagoa	Bayelsa	19	Male	Single			Christianity		Tertiary education	Student			Sub-urban	Bore-hole	0	0	1	0		3	No			No	Yes	Yes	No	No	No	Yes	Yes	Yes		Yes		Yes	Yes	No	Yes	No	Yes	Yes	Lower abdominal pain
48	0	0	0	0	0	yenagoa	Bayelsa	18	Male	Single			Christianity		Secondary education	Student			Sub-urban	Bore-hole	0	0	1	0		6	No			Yes	Yes	No	No	No	No	No	No	Yes		Yes		Yes	Yes
47	0	0	0	0	0	yenagoa	Bayelsa	41	Male	Married		Monogamy	Christianity		Tertiary education	Business/Trading			Sub-urban	Bore-hole	0	0	1	0		5	No			No	Yes	No	No	No	Yes	Yes	Yes	Yes		Yes		Yes			Yes		Yes
45	0	0	1	1	1	Southern Ijaw	Bayelsa	61	Male	Married		Monogamy	Christianity		Tertiary education	Business/Trading			Urban	Bore-hole Pipe-borne	0	1	1	0		12	No			No	Yes	Yes	No	No	Yes	Yes	Yes	Yes		Yes		Yes	Yes	Yes	Yes	Yes	Yes	Yes
32	0	0	0	1	1	Ogbia	Bayelsa	2	Male	Child			Christianity		No formal schooling	Others	Child		Urban	Bore-hole Others	0	0	1	1	'	5	No			Yes	Yes	Yes	No	No	No	Yes	Yes	Yes		Yes		No	No	No	No	Yes	Yes	No
49	0	0	1	1	1	yenagoa	Bayelsa	42	Male	Married		Monogamy	Christianity		Tertiary education	Civil servant			Urban	Bore-hole	0	0	1	0		5	No			Yes	Yes	No	Yes	No	No	Yes	Yes	Yes		No
40	0	0	0	0	0	yenagoa	Bayelsa	49	Male	Married		Monogamy	Christianity		Tertiary education	Civil servant			Urban	Bore-hole	0	0	1	0		9	No			Yes	Yes	No	No	No	No	Yes	Yes	Yes		No
33	0	0	1	1	1	yenagoa	Bayelsa	2	Male	Married		Monogamy	Christianity		Secondary education	Civil servant			Sub-urban	Bore-hole	0	0	1	0		4				No	Yes	Yes	No	No	Yes	Yes	Yes	Yes		Yes		Yes	Yes	Yes	Yes	Yes	Yes	No
38	0	0	1	1	1	yenagoa	Bayelsa	41	Male	Married		Monogamy	Christianity		Secondary education	Business/Trading			Urban	Bore-hole	0	0	1	0		2	No			Yes	Yes	Yes	No	No	Yes	Yes	Yes	Yes		No
38	0	0	1	1	1	yenagoa	Bayelsa	46	Male	Married		Monogamy	Christianity		Tertiary education	Civil servant			Rural	Bore-hole	0	0	1	0		4	No			Yes	Yes	No	No	No	Yes	Yes	Yes	Yes		Yes		Yes	Yes	No	Yes	No	Yes	Yes	Tooth ache
36	0	0	0	0	0	yenagoa	Bayelsa	12	Male	Child	Child	Monogamy	Christianity		Secondary education	Student			Rural	Bore-hole	0	0	1	0		5	No			No	No	Yes	No	No	Yes	Yes	Yes	Yes		No
	0	0	0	0	0	yenagoa	Bayelsa	36	Male	Single		Monogamy	Christianity		Tertiary education	Civil servant			Urban	Bore-hole	0	0	1	0		1	Yes	CATS	2	No	Yes	Yes	No	No	No	Yes	Yes	Yes		No
35	0	0	0	0	0	yenagoa	Bayelsa	0	Male	Child		Monogamy	Christianity		No formal schooling	Others	Not in school yet		Urban	Bore-hole	0	0	1	0		6	Yes	Dog	1	Yes	Yes	Yes	Yes	No	Yes	Yes	Yes	Yes		Yes		Yes	Yes	Yes	Yes	Yes	No	No
1	0	0	0	0	0	yenagoa	Bayelsa	1	Male	Child	Child	Monogamy	Christianity		No formal schooling	Others	Child		Urban	Bore-hole	0	0	1	0		4	No			No	Yes	Yes	No	No	Yes	Yes	Yes	Yes		No
43	0	0	0	0	0	yenagoa	Bayelsa	45	Male	Single		Monogamy	Christianity		Tertiary education	Civil servant			Urban	Bore-hole	0	0	1	0		1	No			Yes	Yes	No	Yes	Yes	Yes	Yes	Yes	Yes		Yes		Yes	Yes	Yes	Yes	Yes	Yes	No
32	0	0	0	0	0	yenagoa	Bayelsa	3	Male	Child		Monogamy	Christianity		Elementary/Primary education	Student			Urban	Bore-hole	0	0	1	0		4	No			No	Yes	No	No	No	No	Yes	No	Yes		No
45	0	0	0	0	0	yenagoa	Bayelsa	47	Male	Married		Monogamy	Christianity		Tertiary education	Civil servant			Sub-urban	Bore-hole	0	0	1	0		2	No			No	Yes	No	No	No	No	No	No	Yes		Yes		Yes	No				Yes
41	0	1	0	0	1	yenagoa	Bayelsa	52	Male	Married		Polygamy	Christianity		Tertiary education	Civil servant			Sub-urban	Bore-hole	0	0	1	0		6	Yes	Dog	1	No	Yes	No	No	No	No	Yes	Yes	Yes		Yes		Yes	Yes
31	0	0	0	0	0	yenagoa	Bayelsa	30	Male	Single		Monogamy	Christianity		Tertiary education	Civil servant			Urban	Bore-hole	0	0	1	0		1	No			No	Yes	Yes	Yes	No	Yes	Yes		Yes		No
40	0	0	0	0	0	yenagoa	Bayelsa	2	Male	Child		Monogamy	Christianity		Elementary/Primary education	Student			Urban	Bore-hole	0	0	1	0		3	No			Yes	Yes	Yes	Yes	Yes	Yes	Yes	No	Yes		Yes	Yes	Yes	Yes	No	Yes	No	Yes	No
33	0	0	0	0	0	yenagoa	Bayelsa	3	Male	Child		Monogamy	Christianity		Elementary/Primary education	Student			Sub-urban	Bore-hole	0	0	1	0		5	No			Yes	Yes	No	Yes	Yes	Yes	Yes	No	Yes		Yes	Yes	Yes	Yes	No	Yes	Yes	Yes	No
30	0	0	0	0	0	yenagoa	Bayelsa	4	Male	Child	Child		Christianity		Elementary/Primary education	Others	Pupil		Sub-urban	Bore-hole	0	0	1	0		4	No			Yes	Yes	No	No	No	No	No	No	Yes		Yes		Yes	Yes	No
30	0	0	0	1	1	yenagoa	Bayelsa	5	Male	Child	Child		Christianity		Elementary/Primary education	Student			Sub-urban	Bore-hole	0	0	1	0		7	No			No	Yes	No	No	No	No	No	No	Yes		Yes		Yes	Yes
44	0	0	0	0	0	Sagbama	Bayelsa	34	Male	Single		Polygamy	Traditional		Secondary education	Business/Trading			Rural	Bore-hole	0	0	1	0		10	Yes	Dog	1	No	Yes	Unknown	Yes	No	Yes	Yes	No	Yes		No
30	0	0	0	0	0	Southern Ijaw	Bayelsa	3	Male	Child			Christianity		No formal schooling	Others	Nursery School		Rural	Bore-hole	0	0	1	0		7	No			No	Yes	Yes	No	No	No	Yes	Yes	Yes		Yes		Yes	Yes	No	Yes	Yes	Yes	No
42	0	0	1	0	1	yenagoa	Bayelsa	48	Male	Single			Christianity		Tertiary education	Civil servant			Sub-urban	Bore-hole	0	0	1	0		3	No			No	Yes	No	No	Yes	Yes	Yes	Yes	Yes		Yes		Yes	Yes		Yes		Yes	Yes	Joint pain
50	0	0	0	0	0	yenagoa	Bayelsa	1	Male	Child	Child		Christianity		No formal schooling	Others	Baby		Sub-urban	Bore-hole	0	0	1	0		5	No			No	Yes	Yes	Yes	No	Yes	Yes	No	Yes		Yes		Yes
42	0	0	0	0	0	yenagoa	Bayelsa	55	Male	Married		Monogamy	Christianity		Tertiary education	Civil servant			Sub-urban	Bore-hole	0	0	1	0		8	No			Yes	Yes	Yes	No	No	Yes	Yes	Yes	Yes		Yes		Yes	Yes				Yes
34	0	0	0	0	0	yenagoa	Bayelsa	2	Male	Child	Child		Christianity		No formal schooling				Sub-urban	Bore-hole	0	0	1	0		3	No			Yes	Yes	No	Yes	No	Yes	Yes	Yes	Yes		Yes		Yes	Yes	No	Yes	No	No	No
44	0	0	0	0	0	yenagoa	Bayelsa	10	Male	Child	Child		Christianity		Secondary education	Student			Sub-urban	Bore-hole	0	0	1	0		5	No			Yes	Yes	Yes	No	No	No	Yes	Yes	Yes		Yes		Yes	Yes				Yes
42	0	0	1	0	1	yenagoa	Bayelsa	46	Male	Divorced/separated			Christianity		Tertiary education	Civil servant			Sub-urban	Bore-hole	0	0	1	0		4	No			Yes	No	Yes	No	No	Yes	Yes	Yes	Yes		Yes		Yes	Yes		Yes		Yes
43	0	0	0	0	0	yenagoa	Bayelsa	33	Male	Married		Monogamy	Christianity		Tertiary education	Civil servant			Urban	Bore-hole	0	0	1	0		10	Yes	Dog	1	No	Yes	Yes	Yes	Yes	Yes	Yes	Yes	Yes		No
40	0	0	0	0	0	yenagoa	Bayelsa	0	Male	Child		Monogamy	Christianity		Tertiary education	Civil servant			Urban	Bore-hole	0	0	1	0		1	No			No	Yes	No	No	No	No	No	No	Yes		No
40	0	0	0	0	0	yenagoa	Bayelsa	19	Male	Single		Monogamy	Christianity		Tertiary education	Student			Sub-urban	Bore-hole	0	0	1	0		6	No			No	No	Yes	Yes	No	Yes	Yes	Yes	Yes		No
35	0	0	0	0	0	yenagoa	Bayelsa	7	Male	Child	Mother	Polygamy	Christianity		Elementary/Primary education	Student			Urban	Bore-hole	0	0	1	0		5	No			Yes	Yes	Yes	Yes	No	Yes	Yes	Yes	Yes		No
45	0	0	1	0	1	yenagoa	Bayelsa	52	Male	Married		Monogamy	Christianity		Tertiary education	Civil servant			Sub-urban	Bore-hole	0	0	1	0		6	Yes	Dog	1	No	Yes	Yes	Yes	No	Yes	Yes	Yes	Yes		No
37	0	0	0	0	0	yenagoa	Bayelsa	5	Male	Child	Child		Christianity		Elementary/Primary education	Others	Kid		Urban	Bore-hole	0	0	1	0		7	Yes	Dog	1	No	Yes	No	Yes	No	Yes	Yes	No	Yes		Yes		Yes
41	0	0	0	0	0	Southern Ijaw	Bayelsa	24	Male	Single		Polygamy	Christianity		Tertiary education	Student			Urban	Bore-hole	0	0	1	0		7	No			No	Yes	Yes	No	No	No	No	No	Yes		No
30	0	0	0	1	1	yenagoa	Bayelsa	5	Male	Single		Monogamy	Christianity		Elementary/Primary education	Student			Sub-urban	Bore-hole	0	0	1	0		6	No			No	Yes	No	Yes	Yes	Yes	Yes	Yes	Yes		Yes	Yes	Yes	Yes	No	Yes	No	No	No
31	0	0	0	0	0	yenagoa	Bayelsa	10	Male	Single		Monogamy	Christianity		Secondary education	Student			Sub-urban	Bore-hole	0	0	1	0		6	No			No	Yes	No	Yes	Yes	Yes	Yes	Yes	Yes		Yes	Yes	Yes	Yes	No	Yes	No	Yes	No
39	1	0	1	0	1	yenagoa	Bayelsa	46	Male	Married		Monogamy	Christianity		Tertiary education	Business/Trading			Sub-urban	Bore-hole	0	0	1	0		4	No			Yes	Yes	Yes	Yes	No	Yes	Yes	Yes	Yes		Yes		Yes	Yes				Yes
38	1	0	0	0	0	yenagoa	Bayelsa	6	Male	Child	Child	Monogamy	Christianity		Elementary/Primary education	Others	Pupil		Sub-urban	Bore-hole	0	0	1	0		9	No			Yes	Yes	Yes	No	No	Yes	Yes	Yes	Yes		Yes		Yes	Yes		Yes		Yes	Yes	Body pain
36	1	0	0	0	0	yenagoa	Bayelsa	12	Male	Child	Child	Monogamy	Christianity		Secondary education	Student			Sub-urban	Pipe-borne	0	1	0	0		10	No			Yes	Yes	Yes	Yes	No	Yes	Yes	Yes	Yes		Yes		Yes	Yes		Yes	Yes	Yes
34	1	0	0	0	0	yenagoa	Bayelsa	7	Male	Child	Child	Monogamy	Christianity		Elementary/Primary education	Student			Sub-urban	Bore-hole	0	0	1	0		6	No			No	Yes	No	No	No	Yes	Yes	Yes	Yes		Yes		Yes	Yes		Yes	Yes	Yes
36	1	0	0	0	0	yenagoa	Bayelsa	4	Male	Child	Pupil	Monogamy	Christianity		Elementary/Primary education	Unemployed			Sub-urban	Bore-hole	0	0	1	0		9	No			Yes	Yes	Yes	No	No	Yes	Yes	No	Yes		No
45	1	0	0	0	0	yenagoa	Bayelsa	27	Male	Single			Christianity		Tertiary education	Others	Contract staff		Urban	Bore-hole	0	0	1	0		0	No			No	Yes	No	No	No	No	Yes	Yes	Yes		Yes
35	1	0	0	0	0	yenagoa	Bayelsa	72	Male	Married		Monogamy	Christianity		Tertiary education	Others	Retired Civil		Urban	Others	0	0	0	1	Both bore-hole and Bottle water	4	No			Yes	Yes	No	No	No	Yes	Yes	No	Yes		Yes
36	1	0	0	0	0	yenagoa	Bayelsa	2	Male	Child	Pupil	Monogamy	Christianity		Elementary/Primary education	Others	Pupil		Sub-urban	Bore-hole	0	0	1	0		4	No			Yes	Yes	Yes	Yes	Yes	Yes	Yes	Yes	Yes		Yes		Yes	No	No	Yes	No	Yes	Yes	Mouth
35	1	0	0	0	0	yenagoa	Bayelsa	3	Male	Child	Pupil	Monogamy	Christianity		Elementary/Primary education	Others	Pupil		Sub-urban	Bore-hole	0	0	1	0		4	No			Yes	Yes	Yes	No	No	Yes	No	No	Yes		Yes		Yes	No	No	No	No	No	No
35	1	0	0	0	0	yenagoa	Bayelsa	11	Male	Child	Pupil	Monogamy	Christianity		Secondary education	Student			Sub-urban	Bore-hole	0	0	1	0		8	No			Yes	Yes	Yes	No	No	Yes	Yes	Yes	Yes		Yes		Yes	No	No	Yes		Yes	No
38	1	0	1	0	1	yenagoa	Bayelsa	42	Male	Married		Monogamy	Christianity		Tertiary education	Others	Artist		Sub-urban	Bore-hole	0	0	1	0		4	No			No	Yes	No	No	Yes	Yes	Yes	No	Yes		Yes		Yes	Yes	No	Yes	No	No	Yes	Joint and body pain
42	1	0	0	0	0	yenagoa	Bayelsa	63	Male	Married		Monogamy	Christianity		Tertiary education	Civil servant			Sub-urban	Others	0	0	0	1	Satchet water		No			Yes	Yes	No	No	No	Yes	No	No	Yes		Yes		Yes	No	No	No	No	Yes	No
35	0	0	0	0	0	yenagoa	Bayelsa	10	Male	Single		Monogamy	Christianity		Elementary/Primary education	Student			Rural	Bore-hole	0	0	1	0		5	No			No	Yes	Yes	Yes	No	Yes	Yes	Yes	Yes		No
38	1	0	0	0	0	yenagoa	Bayelsa	5	Male	Child		Monogamy	Christianity		Elementary/Primary education	Student			Urban	Bore-hole	0	0	1	0		3	No			Yes	Yes	Yes	No	No	No	Yes	Yes	Yes		Yes		Yes	Yes	No	Yes	Yes	No	No
41	1	0	0	0	0	yenagoa	Bayelsa	37	Male	Child		Monogamy	Christianity		Tertiary education	Business/Trading			Urban	Bore-hole	0	0	1	0		3	No			No	Yes	Yes	No	No	Yes	Yes	Yes	Yes		Yes		Yes	Yes	Yes	Yes	Yes	Yes
42	1	0	0	0	0	yenagoa	Bayelsa	22	Male	Child		Monogamy	Christianity		Tertiary education	Student			Sub-urban	Others	0	0	0	1	Satchet water	7	No			No	Yes	Yes	No	No	No	No	No	Yes		Yes		Yes	Yes	No	No	No	Yes	Yes	Joint pain
22	1	0	0	0	0	yenagoa	Bayelsa	5	Male	Child	Child	Monogamy	Christianity		Elementary/Primary education	Others	Pupil		Sub-urban	Others	0	0	0	1	Satchet water	6	No			No	Yes	Yes	No	No	Yes	No	No	Yes		Yes		Yes	Yes	No	No	No	Yes	No
32	1	0	0	1	1	yenagoa	Bayelsa	6	Male	Child	Child	Monogamy	Christianity		Elementary/Primary education	Others	Pupil		Sub-urban	Others	0	0	0	1	Satchet water	6	No			No	Yes	No	No	No	Yes	No	No	Yes		Yes		Yes	Yes	No	Yes	No	Yes	No
39	1	0	1	0	1	yenagoa	Bayelsa	65	Male	Married		Monogamy	Christianity		Tertiary education	Civil servant			Sub-urban	Others	0	0	0	1	Satchet water	3	No			No	Yes	No	No	No	No	Yes	Yes	Yes		Yes		Yes	Yes	No	No	No	No	No
21	1	0	0	0	0	yenagoa	Bayelsa	1	Male	Child	Child	Monogamy	Christianity		No formal schooling	Others	Child		Sub-urban	Pipe-borne	0	1	0	0		4	No			No	No	Yes	Yes	Yes	Yes	No	No	Yes		Yes		Yes	No	No	No	No	No	Yes	Stomach pain
35	1	0	1	0	1	yenagoa	Bayelsa	52	Male	Married		Monogamy	Christianity		Tertiary education	Business/Trading			Sub-urban	Others	0	0	0	1	Satchet water	2	No			Yes	Yes	No	No	No	No	No	No	Yes		Yes		Yes	No	No	No	No	No	No
47	0	0	1	0	1	yenagoa	Bayelsa	30	Male	Single			Christianity		Secondary education	Business/Trading			Urban	Bore-hole	0	0	1	0		2	No			No	Yes	Unknown	No	No	Yes	No	Unknown	Yes		Yes
42	1	0	1	0	1	yenagoa	Bayelsa	53	Male	Married		Monogamy	Christianity		Tertiary education	Civil servant			Sub-urban	Others	0	0	0	1	Satchet	6	No			Yes	Yes	Yes	Yes	No	No	No	No	Yes		Yes		Yes	No	No	No	No	No	No
25	0	0	0	0	0	yenagoa	Bayelsa	9	Male	Single		Monogamy	Christianity		Elementary/Primary education	Student			Sub-urban	Bore-hole | Others	0	0	1	1		8	Yes	Cat	2	No	Yes	Yes	Yes	No	Yes					Yes	Yes	Yes	Yes	Yes	Yes	Yes	Yes	No
37	1	0	0	0	0	yenagoa	Bayelsa	3	Male	Child	Child		Christianity		Elementary/Primary education	Others	Pupil		Rural	Bore-hole	0	0	1	0		7	No			No	Yes	Yes	No	Yes	No	Yes	No	Yes		Yes		Yes
43	1	0	0	0	0	yenagoa	Bayelsa	59	Male	Married		Monogamy	Christianity		Secondary education	Civil servant			Sub-urban	Bore-hole Others	0	0	1	1	Sachet water	4	Yes	Dog	1	No	Yes	No	No	Yes	No	No	No	Yes		Yes		Yes	Yes		Yes	Yes
46	0	0	0	1	1	yenagoa	Bayelsa	23	Male	Single		Monogamy	Christianity		Tertiary education	Student			Sub-urban	Pipe-borne	0	1	0	0		4	No			Yes	Yes	Unknown	No	Yes	No	No	No	Yes
30	0	0	0	0	0	Southern Ijaw	Bayelsa	28	Male	Single			Christianity		Tertiary education	Civil servant			Rural	Others	0	0	0	1		3	Yes	Dog	2	No	Yes	Yes	No	No	No	No		Yes
38	1	0	0	0	0	yenagoa	Bayelsa	12	Male	Child	Child		Christianity		Elementary/Primary education	Student			Sub-urban	Bore-hole	0	0	1	0		3	No			Yes	Yes	No	Yes	No	Yes	Yes	Yes	Yes		Yes		Yes	Yes	No	Yes	No	Yes	No
33	1	0	0	0	0	yenagoa	Bayelsa	19	Male				Christianity		Elementary/Primary education	Student			Sub-urban	Bore-hole	0	0	1	0		5	No			Yes	Yes	No	Yes	No	Yes	Yes	Yes	Yes		No
33	0	0	0	0	0	Southern Ijaw	Bayelsa	71	Male	Married		Monogamy	Christianity		No formal schooling	Farming			Rural	Pipe-borne Bore-hole	0	1	1	0		6	No			No	No	Yes	No	No	No	Yes	Yes	Yes
38	1	0	0	0	0	yenagoa	Bayelsa	14	Male	Child	Child	Monogamy	Christianity		Tertiary education	Student			Urban	Bore-hole	0	0	1	0		4	No			Yes	Yes	Yes	No	No	Yes	Yes	Yes	Yes		Yes		Yes	Yes	Yes	Yes	Yes	Yes	No
37	0	0	1	0	1	yenagoa	Bayelsa	60	Male	Divorced/separated			Christianity		Tertiary education	Civil servant			Sub-urban	Others	0	0	0	1	Satchet water	7	No			No	Yes	Yes	No	No	Yes	No	No	Yes		Yes		Yes
44	1	0	1	1	1	yenagoa	Bayelsa	32	Male	Single			Christianity		Tertiary education	Civil servant			Sub-urban	Bore-hole	0	0	1	0		1	No			No	Yes	No	No	Yes	Yes	Yes	Yes	Yes		Yes		Yes	Yes				Yes
37	1	0	0	0	0	yenagoa	Bayelsa	35	Male	Married		Monogamy	Christianity		Secondary education	Civil servant			Urban	Bore-hole	0	0	1	0		7	No			Yes	Yes	Yes	Yes	No	Yes	Yes	Yes	Yes		No
46	1	0	1	0	1	yenagoa	Bayelsa	27	Male	Single			Christianity		Tertiary education	Others	Physiotherapist			Others	0	0	0	1	Sachet water	3	Yes	Cats	2	No	Yes	Yes	Yes	Yes	Yes	Yes	Yes	Yes		Yes		Yes	Yes		Yes		Yes	Yes
43	0	0	0	0	0	yenagoa	Bayelsa	2	Male	Others	Child		Christianity		No formal schooling	Others	Child		Sub-urban	Others	0	0	0	1	Satchet water	4	No			Yes	No	No	No	No	No	Yes	Yes	Yes		Yes		Yes	Yes				Yes
35	1	0	1	0	1	yenagoa	Bayelsa	52	Male	Married		Monogamy	Christianity		Tertiary education	Civil servant			Urban	Bore-hole	0	0	1	0		5	No			No	Yes	Yes	No	Yes	Yes	Yes	Yes	Yes		No
42	1	0	0	0	0	yenagoa	Bayelsa	41	Male	Married		Monogamy	Christianity		Secondary education	Civil servant			Sub-urban	Bore-hole	0	0	1	0		1	No			No	Yes	Yes	Yes	Yes	Yes	Yes	Yes	Yes		Yes		Yes	Yes	No	Yes	No	Yes	Yes	General body pain
27	1	0	1	1	1	yenagoa	Bayelsa	17	Male	Single			Christianity		Tertiary education	Student			Sub-urban	Bore-hole	0	0	1	0			No			No	Yes	No	No	No	Yes	Yes	Yes	Yes		Yes		Yes	Yes				Yes
32	1	0	0	1	1	Southern Ijaw	Bayelsa	11	Male	Child			Christianity		Secondary education	Student			Rural	Pipe-borne	0	1	0	0		7	No			No	Yes	Yes	No	No	No	Yes	Yes	Yes		Yes		Yes	Yes	No	Yes	Yes	Yes	Yes	Stomach pain
41	1	0	0	0	0	yenagoa	Bayelsa	11	Male	Single		Monogamy	Christianity		Secondary education	Student			Sub-urban	Bore-hole	0	0	1	0		8	No			No	Yes	No	No	No	No	No	No	Yes		Yes		Yes	Yes
33	1	0	0	1	1	yenagoa	Bayelsa	15	Male	Single			Christianity		Secondary education	Student			Sub-urban	Bore-hole	0	0	1	0		8	No			No	Yes	Yes	No	No	No	Yes	Yes	Yes		Yes		Yes	Yes
53	1	0	0	0	0	yenagoa	Bayelsa	56	Male	Married		Monogamy	Christianity		Elementary/Primary education	Business/Trading			Sub-urban	Bore-hole	0	0	1	0		6	No			Yes	Yes	No	No	No	Yes	No	No	Yes		Yes		Yes	Yes		Yes		No
44	0	1	0	0	1	yenagoa	Bayelsa	35	Male	Married		Monogamy	Christianity		Tertiary education	Civil servant			Urban	Others	0	0	0	1	Bore hole, sachet and bottle water	4	No			Yes	Yes	No	No	No	No	Yes	No	Yes		Yes
41	1	0	0	1	1	yenagoa	Bayelsa	12	Male	Child	Pupil		Christianity		Secondary education	Student			Sub-urban	Bore-hole	0	0	1	0		5	No			No	Yes	No	No	No	Yes	Yes	Yes	Yes		Yes		Yes					Yes
42	1	0	0	0	0	yenagoa	Bayelsa	8	Male	Child	Child		Christianity		Elementary/Primary education	Student			Sub-urban	Bore-hole	0	0	1	0		6	Yes	Dog	1	No	Yes	Yes	No	Yes	No	No	No	Yes		Yes		Yes	Yes		Yes		Yes
44	1	0	0	0	0	yenagoa	Bayelsa	54	Male	Married		Monogamy	Christianity		Tertiary education	Civil servant			Sub-urban	Bore-hole	0	0	1	0		9	Yes	Goats	20	No	Yes	Yes	No	No	Yes	Yes	Yes	Yes		Yes		Yes	Yes				Yes
30	0	1	0	0	1	yenagoa	Bayelsa	7	Male				Christianity		Elementary/Primary education	Student			Rural	Pipe-borne Bore-hole	0	1	1	0		6	No			No	Yes	No	No	No	No	No	Yes	Yes
40	1	0	0	1	1	yenagoa	Bayelsa	58	Male	Married		Monogamy	Christianity		Secondary education	Business/Trading			Urban	Pipe-borne	0	1	0	0		6	Yes	Dog	2	No	No	Yes	Yes	Yes	Yes	Yes	Yes	Yes
32	1	0	1	0	1	yenagoa	Bayelsa	7	Male			Monogamy	Christianity		Elementary/Primary education	Student			Rural	Bore-hole	0	0	1	0		5	No			Yes	Yes	Yes	No	No	No	Yes	No	Yes
46	1	0	0	0	0	Ogbia	Bayelsa	57	Male	Married		Polygamy	Christianity		Tertiary education	Civil servant			Urban	Pipe-borne Bore-hole	0	1	1	0		7	No			No	Yes	No	No	No	Yes	No	No	Yes		No
42	0	0	0	0	0	yenagoa	Bayelsa	40	Male	Married		Monogamy	Christianity		Tertiary education	Business/Trading			Sub-urban	Bore-hole	0	0	1	0		6	No			No	Yes	Yes	No	No	No	No	No	Yes		Yes		Yes	Yes	No	Yes	No	Yes	Yes	Lower abdominal pain
40	0	0	0	0	0	yenagoa	Bayelsa	48	Male	Single		Monogamy	Christianity		Tertiary education	Unemployed			Rural	Bore-hole	0	0	1	0		5	No			No	Yes	Yes	Yes	Yes	Yes	Yes	Yes	Yes		No
43	0	0	1	0	1	yenagoa	Bayelsa	29	Male	Co-habiting		Monogamy	Christianity		Tertiary education	Civil servant			Urban	Bore-hole	0	0	1	0		2	No			No	Yes	Yes	Yes	Yes	Yes	Yes	Yes	Yes		No
38	0	0	0	0	0	Ogbia	Bayelsa	0	Male	Single		Monogamy	Christianity		Secondary education	Student			Urban	Bore-hole	0	0	1	0		5	No			No	Yes	No	No	No	Yes	No	Yes	Yes		No
48	1	0	1	0	1	yenagoa	Bayelsa	53	Male	Married		Monogamy	Christianity		Secondary education	Civil servant			Urban	Bore-hole	0	0	1	0			No			No	No	No	No	No	No	No	No	Yes		No
38	1	0	0	0	0	yenagoa	Bayelsa	51	Male	Divorced/separated		Monogamy	Christianity		Tertiary education	Civil servant			Urban	Bore-hole	0	0	1	0		2	Yes	CAT	1	No	Yes	Yes	Yes	No	Yes	Yes	Yes	Yes		No
39	0	0	0	0	0	yenagoa	Bayelsa	42	Male	Married		Monogamy	Christianity		Secondary education	Farming			Urban	Bore-hole	0	0	1	0		3	No			No	No	No	No	No	Yes	No	No	Yes		No
39	0	0	0	1	1	yenagoa	Bayelsa	26	Male	Single		Monogamy	Christianity		Tertiary education	Others	Corper		Urban	Bore-hole	0	0	1	0			No			Yes	Yes	No	No	No	No	Yes	No	Yes		No
38	1	0	0	0	0	yenagoa	Bayelsa	2	Male	Single		Monogamy	Christianity		No formal schooling	Others	Nil		Rural	Bore-hole	0	0	1	0		5	No			Yes	Yes	Yes	No	No	No	Yes	Yes
41	0	0	0	0	0	yenagoa	Bayelsa	62	Male	Married		Polygamy	Christianity		Tertiary education	Civil servant			Sub-urban	Bore-hole	0	0	1	0		10	No			No	Yes	Yes	No	No	Yes	Yes	Yes	Yes		Yes		Yes					Yes
60	1	0	1	0	1	yenagoa	Bayelsa	48	Male	Married		Monogamy	Christianity		Tertiary education	Civil servant			Rural	Bore-hole	0	0	1	0		5	No			No	Yes	Yes	Yes	Yes	Yes	Yes	Yes	Yes		Yes	Yes	Yes	No	No	No	No	No	No
45	1	0	0	0	0	yenagoa	Bayelsa	38	Male	Married		Monogamy	Christianity		Tertiary education	Civil servant			Sub-urban	Bore-hole	0	0	1	0		4	No			No	Yes	Yes	Yes	Yes	Yes	Yes	No	Yes		Yes	Yes	Yes	No	No	Yes	No	Yes	No
49	1	0	1	0	1	yenagoa	Bayelsa	64	Male	Married		Monogamy	Christianity		Tertiary education	Civil servant			Rural	Bore-hole	0	0	1	0		5	No			Yes	Yes	No	Yes	Yes	Yes	Yes	Yes	Yes		Yes	Yes	No	No	No	Yes	No	Yes	Yes	Joint pain and generalized body pain
36	1	0	0	0	0	yenagoa	Bayelsa	7	Male	Single		Monogamy	Christianity		Elementary/Primary education	Student			Sub-urban	Bore-hole	0	0	1	0		5	No			Yes	Yes	No	Yes	Yes	Yes	No	No	Yes		Yes	Yes	No	No	No	Yes	No	Yes	Yes	Stomach pain
40	1	0	0	0	0	yenagoa	Bayelsa	4	Male	Single		Monogamy	Christianity		Elementary/Primary education	Student			Sub-urban	Bore-hole	0	0	1	0		4	No			No	Yes	Yes	Yes	Yes	Yes	Yes	Yes	Yes		Yes	Yes	Yes	Yes	No	Yes	Yes	Yes	No
41	0	0	0	0	0	yenagoa	Bayelsa	5	Male	Others	Child	Monogamy	Christianity		Elementary/Primary education	Others	Pupil		Sub-urban	Bore-hole Others	0	0	1	1	Satchet water	4	No			Yes	Yes	No	Yes	Yes	Yes	Yes	Yes	Yes		Yes		Yes	Yes				Yes
39	0	0	0	0	0	Nembe	Bayelsa	37	Male	Married		Monogamy	Christianity		Tertiary education	Civil servant			Urban	Bore-hole	0	0	1	0		4	No			No	Yes	No	No	No	Yes	Yes	Yes	Yes		No
42	0	0	0	0	0	Ogbia	Bayelsa	26	Male	Single		Polygamy	Christianity		Tertiary education	Civil servant			Urban	Bore-hole	0	0	1	0		6	No			Yes	Yes	No	No	No	No		No	Yes		No
57	1	0	0	0	0	yenagoa	Bayelsa	12	Male	Single		Monogamy	Christianity		Secondary education	Student			Rural	Bore-hole	0	0	1	0		5	No			No	Yes	Yes	Yes	No	Yes	Yes	Yes	Yes		No
45	1	0	0	0	0	yenagoa	Bayelsa	56	Male	Married		Monogamy	Christianity		Tertiary education	Civil servant			Urban	Bore-hole	0	0	1	0		8	No			Yes	Yes	Yes	Yes	Yes	Yes	Yes	Yes	Yes		No
34	0	0	0	0	0	yenagoa	Bayelsa	55	Male	Married		Monogamy	Christianity		Tertiary education	Civil servant			Urban	Bore-hole	0	0	1	0		5	Yes	Birds	10	Yes	Yes	Yes	Yes	Yes	Yes	Yes	Yes	Yes		No
40	1	1	0	0	1	yenagoa	Bayelsa	40	Male	Married		Monogamy	Christianity		Tertiary education	Student			Urban	Bore-hole	0	0	1	0		7	No			Yes	Yes	Yes	Yes	No	Yes	Yes	Yes	Yes		No
38	1	0	1	0	1	yenagoa	Bayelsa	52	Male	Married		Monogamy	Christianity		Tertiary education	Civil servant			Urban	Bore-hole	0	0	1	0		7	No			Yes	Yes	Yes	No	Yes	Yes	Yes	Yes	Yes		No
52	1	0	0	0	0	yenagoa	Bayelsa	25	Male	Single			Christianity		Tertiary education	Student			Rural	Others	0	0	0	1	Sachet water	2	No			No	Yes	No	No	No	Yes	Yes	Yes	Yes
44	0	0	0	0	0	yenagoa	Bayelsa	44	Male	Married		Polygamy	Christianity		Secondary education	Business/Trading			Sub-urban	Bore-hole	0	0	1	0		4	Yes	Dog	1	No	Yes	Yes	No	Yes	Yes	Yes	Yes	Yes		Yes	Yes	Yes	Yes	Yes	Yes	Yes	Yes	No
34	1	0	1	0	1	yenagoa	Bayelsa	35	Male	Single			Christianity		Tertiary education	Business/Trading			Rural	Pipe-borne Bore-hole	0	1	1	0		1	No			Yes	Yes	No	No	No	No	No	No	Yes
50	1	0	0	1	1	yenagoa	Bayelsa	53	Male	Married		Monogamy	Christianity		Tertiary education	Civil servant			Sub-urban	Bore-hole	0	0	1	0		4	Yes	Dog	2	No	Yes	No	No	No	Yes	No	No	Yes		Yes		Yes			Yes		Yes
52	1	0	0	0	0	yenagoa	Bayelsa	29	Male	Single			Christianity		Secondary education	Others	Pastor		Rural	Bore-hole	0	0	1	0		1	No			No	Yes	No	No	No	Yes	No	No	Yes		Yes		Yes					Yes
42	0	0	0	0	0	yenagoa	Bayelsa	51	Male	Married		Polygamy	Christianity		Tertiary education	Business/Trading			Sub-urban	Bore-hole | Others	0	0	1	1	Sachet water	5	No			No	Yes	Yes	Yes	Yes	Yes	No	No	Yes		Yes	Yes	Yes	No	No	Yes	No	Yes	No
36	1	0	0	0	0	yenagoa	Bayelsa	8	Male	Others	Child		Christianity		Elementary/Primary education	Student			Sub-urban	Bore-hole	0	0	1	0		5	No			No	Yes	Yes	Yes	No	Yes	No	No	No		Yes		Yes					Yes
41	0	0	0	0	0	yenagoa	Bayelsa	4	Male	Others	Child	Monogamy	Christianity		Elementary/Primary education	Student			Rural	Bore-hole	0	0	1	0		8	No			Yes	Yes	Yes	Yes	Yes	Yes	Yes	Yes	Yes		Yes		Yes	Yes	Yes	Yes	No	No	Yes	Generalized body pain
38	1	0	0	1	1	yenagoa	Bayelsa	17	Male	Single			Christianity		Secondary education	Student			Sub-urban	Bore-hole	0	0	1	0		6	No			Yes	Yes	No	No	No	Yes	Yes	Yes	Yes		Yes		Yes	Yes				Yes
46	1	0	1	0	1	yenagoa	Bayelsa	49	Male	Married		Monogamy	Christianity		Secondary education	Farming			Urban	Bore-hole	0	0	1	0		3	No			No	Yes	Yes	No	No	No	Yes	Unknown	Yes		Yes
43	0	0	1	0	1	yenagoa	Bayelsa	45	Male	Married		Monogamy	Christianity		Tertiary education	Business/Trading			Urban	Bore-hole	0	0	1	0		2	No			No	Yes	No	No	No	No	Yes	No	Yes		No
24	1	0	0	0	0	yenagoa	Bayelsa	18	Male				Christianity		Elementary/Primary education	Student			Rural	Pipe-borne Bore-hole	0	1	1	0		5	No			No	Yes	Unknown	No	No	No	No	No	Yes
41	1	0	1	0	1	yenagoa	Bayelsa	25	Male	Single			Christianity		Secondary education	Business/Trading			Sub-urban	Others	0	0	0	1	Satchet water	1	No			Yes	Yes	No	No	No	Yes	Yes	Yes	Yes		Yes		Yes	Yes
35	1	1	0	0	1	yenagoa	Bayelsa	1	Male	Others	Child		Christianity		No formal schooling				Sub-urban	Bore-hole	0	0	1	0		8	No			Yes	Yes	No	No	No	Yes	Yes	Yes	Yes		Yes		Yes	Yes
46	0	0	1	0	1	yenagoa	Bayelsa	61	Male	Married		Monogamy	Christianity		Tertiary education	Civil servant			Sub-urban	Bore-hole	0	0	1	0		6	Yes	Dog	1	No	Yes	Yes	No	No	Yes	Yes	No	Yes		No
20	1	0	0	0	0	yenagoa	Bayelsa	15	Male	Single		Monogamy	Christianity		Secondary education	Student			Urban	Bore-hole	0	0	1	0		5	Yes	Dogs	2	No	Yes	Yes	Yes	No	Yes	Yes	Yes	Yes		No
40	1	0	0	0	0	yenagoa	Bayelsa	68	Male	Married		Polygamy	Christianity		Tertiary education	Unemployed			Rural	Bore-hole | Others	0	0	1	1		6	No			No	No	Yes	No	Yes	Yes	Yes	Yes	Yes		Yes	Yes	Yes	Yes	Yes	Yes	Yes	Yes	No
60	1	0	0	0	0	yenagoa	Bayelsa	50	Male	Married		Polygamy	Christianity		Tertiary education	Civil servant			Sub-urban	Bore-hole | Others	0	0	1	1		4	No			No	Yes	Yes	Yes	Yes	Yes	Yes	No	Yes		Yes	Yes	Yes	No	No	No	No	Yes	No
43	0	0	1	0	1	yenagoa	Bayelsa	44	Male	Married		Polygamy	Christianity		Secondary education	Civil servant			Urban	Bore-hole	0	0	1	0		8	Yes	Dog	2	No	Yes	Yes	No	No	No	Yes	Unknown	Yes		Yes
42	1	0	0	0	0	yenagoa	Bayelsa	37	Male	Married		Monogamy	Christianity		Tertiary education	Civil servant			Urban	Bore-hole	0	0	1	0		2	No			Yes	Yes	Yes	No	No	Yes	Yes	Yes	Yes		No
50	0	0	0	0	0	yenagoa	Bayelsa	38	Male	Single		Polygamy	Christianity		Secondary education	Business/Trading			Sub-urban	Bore-hole | Others	0	0	1	1		1	No			No	Yes	Yes	No	Yes	Yes	Yes	No	Yes		Yes	Yes	Yes	No	No	Yes	Yes	No	No
40	0	1	1	0	1	yenagoa	Bayelsa	37	Male	Married		Monogamy	Christianity		Tertiary education	Civil servant			Sub-urban	Bore-hole | Others	0	0	1	1	Sachet water	5	No			No	Yes	Yes	Yes	No	Yes	Yes	Yes	Yes		Yes	Yes	Yes	Yes	Yes	Yes	No	Yes	No
41	1	0	0	0	0	yenagoa	Bayelsa	15	Male	Single		Monogamy	Christianity		Secondary education	Student			Urban	Bore-hole	0	0	1	0		4	No			Yes	Yes	Yes	No	No	No	Yes	No	Yes		No
31	0	0	0	0	0	yenagoa	Bayelsa	1	Male	Single		Monogamy	Christianity		No formal schooling	Unemployed			Sub-urban	Bore-hole | Others	0	0	1	1		3	No			No	Yes	No	Yes	Yes	Yes	Yes	No	Yes		Yes	Yes	Yes	Yes	Yes	No	No	No	No
26	1	0	0	0	0	yenagoa	Bayelsa	12	Male	Single		Monogamy	Christianity		Secondary education	Student			Urban	Bore-hole	0	0	1	0		8	No			No	Yes	No	No	No	No	Yes	No	Yes		Yes		Yes	Yes	Yes	Yes	Yes	Yes	No
45	1	0	0	0	0	yenagoa	Bayelsa	56	Male	Married		Polygamy	Christianity		Tertiary education	Civil servant			Sub-urban	Bore-hole | Others	0	0	1	1	Bottle water	4	No			No	Yes	Yes	No	Yes	Yes	Yes	Yes	Yes		Yes	Yes	Yes	No	No	No	No	Yes	Yes	Generalized body pain
40	1	0	0	0	0	yenagoa	Bayelsa	52	Male	Married		Polygamy	Christianity		Tertiary education	Civil servant			Sub-urban	Bore-hole | Others	0	0	1	1		4	No			No	Yes	Yes	Yes	Yes	Yes	Yes	No	Yes		Yes	Yes	Yes	No	No	Yes	No	Yes	No
35	0	0	0	0	0	yenagoa	Bayelsa	1	Male	Single		Monogamy	Christianity		No formal schooling	Unemployed			Sub-urban	Bore-hole | Others	0	0	1	1		3	No			Yes	Yes	No	Yes	No	Yes	Yes	Yes	Yes		Yes	Yes	Yes	No	No	No	No	No	No
36		0	0	1	1	yenagoa	Bayelsa	3	Male	Others	Child		Christianity		Elementary/Primary education	Student			Sub-urban	Bore-hole Others	0	0	1	1	Sachet water	3	No			No	Yes	Yes	No	No	Yes	No	No	Yes		Yes		Yes			Yes		Yes
[truncated: 96 more columns]
